# Supplementary material for: Quercetin in Shengxian Decoction exhibits anti-ferroptosis protective roles in a myocardial infarction model via targeting DPP4/ HMOX1, based on network pharmacology and molecular docking
Source: Front Pharmacol. 2025 Apr 29;16:1583509. doi: 10.3389/fphar.2025.1583509 (PMC12069271; doi:10.3389/fphar.2025.1583509)
Supplement: Supplementary file 1 [file Table2.xlsx]

## Sheet: GO
Table S2 The detailed GO and KEGG enrichment results.
	ONTOLOGY	ID	Description	GeneRatio	BgRatio	pvalue	p.adjust	qvalue	geneID	Count
GO:0032496	BP	GO:0032496	response to lipopolysaccharide	64/956	333/18800	1.55801e-20	8.04869e-17	6.67977e-17	THBD/IRAK3/IL1B/TLR2/ZFP36/S100A9/CCL3/FOS/NLRP3/CD36/PELI1/CCR5/NFKBIA/LILRB2/SIRPA/SLC11A1/TRIB1/LILRB1/CXCL2/BCL10/ADM/CD14/PTAFR/CXCL1/EDN1/CD55/ABCA1/PDE4B/SPI1/LILRA2/S100A8/CXCL3/CD68/TNFAIP3/TNF/TLR4/CEBPB/IL23R/DUSP10/LY96/HCK/GJB6/ARID5A/DEFA1/MIR21/SNCA/SLPI/CAMP/IL6/TRIM5/LYN/CSF2RB/PDCD4/ARG1/PTGS2/SHPK/IL18/CXCL8/F2R/SELP/IL24/CNR1/CDK4/NOD2	64
GO:0002237	BP	GO:0002237	response to molecule of bacterial origin	65/956	354/18800	9.57327e-20	2.47278e-16	2.05221e-16	THBD/IRAK3/IL1B/TLR2/ZFP36/S100A9/CCL3/FOS/C5AR1/NLRP3/CD36/PELI1/CCR5/NFKBIA/LILRB2/SIRPA/SLC11A1/TRIB1/LILRB1/CXCL2/BCL10/ADM/CD14/PTAFR/CXCL1/EDN1/CD55/ABCA1/PDE4B/SPI1/LILRA2/S100A8/CXCL3/CD68/TNFAIP3/TNF/TLR4/CEBPB/IL23R/DUSP10/LY96/HCK/GJB6/ARID5A/DEFA1/MIR21/SNCA/SLPI/CAMP/IL6/TRIM5/LYN/CSF2RB/PDCD4/ARG1/PTGS2/SHPK/IL18/CXCL8/F2R/SELP/IL24/CNR1/CDK4/NOD2	65
GO:0001819	BP	GO:0001819	positive regulation of cytokine production	71/956	475/18800	2.11513e-16	3.21435e-13	2.66766e-13	IRAK3/IL1B/TLR2/FCN1/CD83/FCER1G/CCL3/SULF2/C5AR1/NLRP3/CD36/CCR2/PELI1/CLEC7A/CLEC4E/DDIT3/LILRB2/SLC11A1/LILRB1/BCL10/NR4A3/CRTAM/CD14/SLC7A5/LY9/PTAFR/CHI3L1/TYROBP/CD55/THBS1/EGR1/PDE4B/LILRA2/TLR8/IL6ST/FFAR2/EREG/TNF/FGR/TLR4/CEBPB/IL23R/OAS2/ORM1/CSF1R/LY96/LILRA5/RIOK3/SLAMF1/FURIN/BMPR1A/ARID5A/HMOX1/CYBB/CARD11/MIR21/IFIH1/LRRK2/IL6/SULF1/AFAP1L2/PTGS2/IL18/RAB1A/MNDA/F2R/CD40LG/CD2/KIT…	71
GO:0002274	BP	GO:0002274	myeloid leukocyte activation	47/956	232/18800	2.48885e-16	3.21435e-13	2.66766e-13	S100A12/CLEC4D/GAB2/TLR2/FCER1G/CCL3/C5AR1/CCR2/DYSF/CD33/SLC11A1/ANXA3/CD300LF/NR4A3/FPR2/CD93/PTAFR/JUN/TYROBP/THBS1/SPI1/LILRA2/GRN/TNF/FGR/TLR4/FES/PRAM1/VSIG4/SLAMF1/HMOX1/CD177/SNCA/LRRK2/CAMP/IL6/LYN/PRKCD/PTGDR/SHPK/IL18/CXCL8/CXCR2/ITGAM/CD2/KIT/CNR1	47
GO:0071222	BP	GO:0071222	cellular response to lipopolysaccharide	45/956	217/18800	4.31592e-16	4.45921e-13	3.70079e-13	IL1B/TLR2/ZFP36/CCL3/NLRP3/CD36/CCR5/NFKBIA/LILRB2/SIRPA/TRIB1/LILRB1/CXCL2/BCL10/CD14/PTAFR/CXCL1/CD55/ABCA1/PDE4B/SPI1/LILRA2/CXCL3/CD68/TNFAIP3/TNF/TLR4/CEBPB/LY96/HCK/ARID5A/DEFA1/MIR21/CAMP/IL6/TRIM5/LYN/PDCD4/ARG1/SHPK/IL18/CXCL8/IL24/CDK4/NOD2	45
GO:0071216	BP	GO:0071216	cellular response to biotic stimulus	49/956	256/18800	6.28404e-16	5.41056e-13	4.49033e-13	IL1B/TLR2/CDA/ZFP36/CCL3/NLRP3/CD36/CLEC7A/CCR5/DDIT3/NFKBIA/LILRB2/SIRPA/TRIB1/LILRB1/CXCL2/BCL10/CD14/PTAFR/CXCL1/CD55/ABCA1/PDE4B/SPI1/LILRA2/CXCL3/CD68/TNFAIP3/TNF/TLR4/CEBPB/LY96/HCK/ARID5A/DEFA1/MIR21/CAMP/IL6/TRIM5/LYN/PDCD4/ARG1/SHPK/IL18/BCL2L11/CXCL8/IL24/CDK4/NOD2	49
GO:0071219	BP	GO:0071219	cellular response to molecule of bacterial origin	45/956	229/18800	3.5671e-15	2.63252e-12	2.18478e-12	IL1B/TLR2/ZFP36/CCL3/NLRP3/CD36/CCR5/NFKBIA/LILRB2/SIRPA/TRIB1/LILRB1/CXCL2/BCL10/CD14/PTAFR/CXCL1/CD55/ABCA1/PDE4B/SPI1/LILRA2/CXCL3/CD68/TNFAIP3/TNF/TLR4/CEBPB/LY96/HCK/ARID5A/DEFA1/MIR21/CAMP/IL6/TRIM5/LYN/PDCD4/ARG1/SHPK/IL18/CXCL8/IL24/CDK4/NOD2	45
GO:0031349	BP	GO:0031349	positive regulation of defense response	51/956	289/18800	5.08371e-15	3.28281e-12	2.72447e-12	S100A12/IL1B/TLR2/FCN1/S100A9/NFKBIZ/CCL3/CCR2/CLEC7A/MIR22/NFKBIA/FPR2/CRTAM/TYROBP/SPI1/LILRA2/GRN/S100A8/PLA2G7/TLR8/IL6ST/FFAR2/EREG/TNF/TLR4/CEBPB/LILRA5/HCK/RIOK3/CD1D/MIR21/SNCA/LRRK2/IL6/TRIM5/LYN/NCR3/PDCD4/ARG1/NINJ1/PTGS2/IL18/NAPEPLD/MNDA/ALOX5AP/KIR2DS2/EMILIN2/OPTN/CASP6/CNR1/NOD2	51
GO:0060326	BP	GO:0060326	cell chemotaxis	52/956	315/18800	4.51515e-14	2.5917e-11	2.1509e-11	S100A12/HBEGF/CCL20/IL1B/TREM1/BST1/S100A9/CSF3R/CXCL16/FCER1G/CH25H/CCL3/CCL4/C5AR1/CCR2/CCRL2/CCR5/CXCL2/FPR2/CXCL1/TNFAIP6/EDN1/THBS1/TPBG/MPP1/PDE4B/SPI1/S100A8/PLA2G7/CXCL3/CXCR1/DAPK2/FFAR2/EGR3/CSF1R/CCL14/SLAMF1/DUSP1/DEFA1/IL6/LYN/DPP4/PRKCD/CXCR3/NINJ1/CXCL8/CXCR6/CXCR2/GAB1/DOCK4/KIT/NOD2	52
GO:0050727	BP	GO:0050727	regulation of inflammatory response	59/956	394/18800	7.34892e-14	3.79645e-11	3.15075e-11	S100A12/IL1B/TLR2/ZFP36/BST1/S100A9/NFKBIZ/CCL3/MMP9/NLRP3/BCL6/CCR2/METRNL/MIR22/NFKBIA/SIRPA/SOCS3/FPR2/TNFAIP6/GRN/S100A8/PLA2G7/IL6ST/FFAR2/TNFAIP8L2/TNFAIP3/TNF/FGR/TLR4/CD200R1/CEBPB/CALCRL/DUSP10/LILRA5/HCK/KLF4/AOAH/FURIN/MIR21/SNCA/LRRK2/IL6/LYN/PLK2/PRKCD/TEK/PDCD4/NINJ1/PTGS2/SHPK/IL18/NAPEPLD/USP18/ALOX5AP/NCF1/YES1/CNR1/PTGIS/NOD2	59
GO:0050900	BP	GO:0050900	leukocyte migration	58/956	384/18800	8.23979e-14	3.8697e-11	3.21155e-11	S100A12/CCL20/IL1B/TREM1/BST1/S100A9/CSF3R/CXCL16/FCER1G/CH25H/CCL3/MMP9/ICAM1/CCL4/C5AR1/CCR2/CCR5/SIRPA/CXCL2/FPR2/GCSAM/CRTAM/PTAFR/CXCL1/TNFAIP6/EDN1/THBS1/MPP1/PDE4B/SPI1/S100A8/PLA2G7/CXCL3/CXCR1/DAPK2/FFAR2/TNF/CD200R1/CSF1R/CCL14/HCK/SLAMF1/DUSP1/HMOX1/DEFA1/CD177/IL6/LYN/DPP4/CXCR3/NINJ1/PECAM1/CXCL8/CXCR2/SELP/KIT/YES1/NOD2	58
GO:0032103	BP	GO:0032103	positive regulation of response to external stimulus	63/956	442/18800	1.03734e-13	4.46575e-11	3.70622e-11	THBD/S100A12/IL1B/TLR2/FCN1/S100A9/NFKBIZ/CCL3/CCL4/C5AR1/CCR2/CLEC7A/MIR22/NFKBIA/FPR2/CRTAM/EDN1/TYROBP/THBS1/TPBG/SPI1/LILRA2/GRN/S100A8/PLA2G7/TLR8/IL6ST/DAPK2/FFAR2/EREG/TNF/TLR4/CEBPB/CSF1R/LY96/LILRA5/HCK/RIOK3/SLAMF1/CD1D/MIR21/SNCA/LRRK2/IL6/ANKRD17/TRIM5/LYN/NCR3/PDCD4/ARG1/NINJ1/PTGS2/IL18/NAPEPLD/MNDA/ALOX5AP/CXCL8/KIR2DS2/EMILIN2/OPTN/CASP6/CNR1/NOD2	63
GO:0030595	BP	GO:0030595	leukocyte chemotaxis	43/956	236/18800	2.31169e-13	9.18632e-11	7.62391e-11	S100A12/CCL20/IL1B/TREM1/BST1/S100A9/CSF3R/CXCL16/FCER1G/CH25H/CCL3/CCL4/C5AR1/CCR2/CCR5/CXCL2/FPR2/CXCL1/TNFAIP6/EDN1/THBS1/MPP1/PDE4B/SPI1/S100A8/PLA2G7/CXCL3/CXCR1/DAPK2/FFAR2/CSF1R/CCL14/SLAMF1/DUSP1/DEFA1/IL6/LYN/DPP4/NINJ1/CXCL8/CXCR2/KIT/NOD2	43
GO:0002764	BP	GO:0002764	immune response-regulating signaling pathway	65/956	482/18800	5.62333e-13	2.07501e-10	1.72209e-10	IRAK3/CLEC4D/TLR2/FCN1/FCER1G/NFKBIZ/C5AR1/CD36/PELI1/CLEC7A/CLEC4E/CD33/NFKBIA/LILRB2/LILRB1/BCL10/SLC15A3/CD300LF/NR4A3/FPR2/GCSAM/CD14/BMX/TYROBP/PDE4B/LILRA2/TLR8/FPR1/CR2/FFAR2/EIF2B3/TNFAIP3/TNF/FGR/TLR4/CD200R1/LY96/PRAM1/HCK/RIOK3/UBASH3A/LAX1/BTLA/CARD11/IFIH1/TREML4/ANKRD17/THEMIS/LYN/PRKCD/NCR3/CTSS/NINJ1/THEMIS2/MNDA/FCGR3A/KLHL6/SEC14L1/KIR2DS2/RNF125/KIT/OAS1/YES1/NOD2/BLNK	65
GO:0002697	BP	GO:0002697	regulation of immune effector process	53/956	353/18800	1.26639e-12	4.36145e-10	3.61965e-10	IRAK3/IL1B/GAB2/FCN1/NFKBIZ/ICAM1/NLRP3/BCL6/CD36/CCR2/CLEC7A/LILRB1/BCL10/NR4A3/CRTAM/SLC7A5/PTAFR/TYROBP/CD55/SPI1/GRN/CR2/FFAR2/SERPING1/TNF/FGR/TLR4/IL23R/FES/DUSP10/PRAM1/VSIG4/SLAMF1/CD1D/CFH/ARID5A/FGL2/HMOX1/MIR21/CD177/IL6/ANKRD17/LYN/MSH2/TNFSF13/NCR3/ARG1/IL18/NCF1/CD40LG/ITGAM/KIT/NOD2	53
GO:0097529	BP	GO:0097529	myeloid leukocyte migration	41/956	229/18800	1.52025e-12	4.90849e-10	4.07366e-10	S100A12/CCL20/IL1B/TREM1/BST1/S100A9/CSF3R/FCER1G/CCL3/CCL4/C5AR1/CCR2/SIRPA/CXCL2/FPR2/CXCL1/TNFAIP6/EDN1/THBS1/MPP1/PDE4B/SPI1/S100A8/PLA2G7/CXCL3/CXCR1/DAPK2/CD200R1/CSF1R/CCL14/SLAMF1/DUSP1/CD177/IL6/LYN/DPP4/PECAM1/CXCL8/CXCR2/KIT/NOD2	41
GO:0036230	BP	GO:0036230	granulocyte activation	18/956	47/18800	4.9793e-12	1.51312e-09	1.25577e-09	FCER1G/CCL3/CCR2/ANXA3/PTAFR/TYROBP/SPI1/LILRA2/GRN/TNF/PRAM1/CD177/CAMP/PRKCD/IL18/CXCL8/CXCR2/ITGAM	18
GO:0071621	BP	GO:0071621	granulocyte chemotaxis	29/956	128/18800	7.47157e-12	2.14434e-09	1.77963e-09	S100A12/CCL20/IL1B/TREM1/BST1/S100A9/CSF3R/FCER1G/CCL3/CCL4/C5AR1/CXCL2/CXCL1/TNFAIP6/EDN1/THBS1/MPP1/PDE4B/S100A8/CXCL3/CXCR1/DAPK2/CSF1R/CCL14/SLAMF1/DPP4/CXCL8/CXCR2/NOD2	29
GO:0031663	BP	GO:0031663	lipopolysaccharide-mediated signaling pathway	20/956	62/18800	1.32384e-11	3.44293e-09	2.85736e-09	IL1B/TLR2/CCL3/CD36/NFKBIA/TRIB1/BCL10/CD14/PTAFR/CD55/SPI1/LILRA2/TNFAIP3/TNF/TLR4/LY96/HCK/TRIM5/LYN/IL18	20
GO:0030593	BP	GO:0030593	neutrophil chemotaxis	26/956	106/18800	1.33292e-11	3.44293e-09	2.85736e-09	S100A12/CCL20/IL1B/TREM1/BST1/S100A9/CSF3R/FCER1G/CCL3/CCL4/C5AR1/CXCL2/CXCL1/TNFAIP6/EDN1/MPP1/PDE4B/S100A8/CXCL3/CXCR1/DAPK2/CCL14/DPP4/CXCL8/CXCR2/NOD2	26
GO:0097530	BP	GO:0097530	granulocyte migration	31/956	154/18800	3.71914e-11	9.14908e-09	7.59301e-09	S100A12/CCL20/IL1B/TREM1/BST1/S100A9/CSF3R/FCER1G/CCL3/CCL4/C5AR1/CXCL2/CXCL1/TNFAIP6/EDN1/THBS1/MPP1/PDE4B/S100A8/CXCL3/CXCR1/DAPK2/CSF1R/CCL14/SLAMF1/CD177/DPP4/PECAM1/CXCL8/CXCR2/NOD2	31
GO:0002831	BP	GO:0002831	regulation of response to biotic stimulus	50/956	351/18800	3.9345e-11	9.23891e-09	7.66756e-09	IRAK3/IL1B/FCN1/CD36/CLEC7A/TRIB1/LILRB1/FPR2/CRTAM/TYROBP/CD55/SPI1/LILRA2/GRN/TLR8/FFAR2/EREG/SERPING1/TNFAIP3/FGR/TLR4/HTRA1/IL23R/DUSP10/LY96/HCK/RIOK3/VSIG4/CD1D/CFH/FGL2/MIR21/DAPK1/ANKRD17/TRIM5/LYN/NCR3/ARG1/MNDA/USP18/SEC14L1/APOBEC3G/KIR2DS2/NCF1/EMILIN2/OPTN/RNF125/CASP6/OAS1/NOD2	50
GO:1990266	BP	GO:1990266	neutrophil migration	28/956	128/18800	4.18237e-11	9.39396e-09	7.79624e-09	S100A12/CCL20/IL1B/TREM1/BST1/S100A9/CSF3R/FCER1G/CCL3/CCL4/C5AR1/CXCL2/CXCL1/TNFAIP6/EDN1/MPP1/PDE4B/S100A8/CXCL3/CXCR1/DAPK2/CCL14/CD177/DPP4/PECAM1/CXCL8/CXCR2/NOD2	28
GO:0042119	BP	GO:0042119	neutrophil activation	16/956	41/18800	5.48213e-11	1.18003e-08	9.79329e-09	FCER1G/ANXA3/PTAFR/TYROBP/SPI1/LILRA2/GRN/TNF/PRAM1/CD177/CAMP/PRKCD/IL18/CXCL8/CXCR2/ITGAM	16
GO:0002683	BP	GO:0002683	negative regulation of immune system process	56/956	425/18800	5.93902e-11	1.22724e-08	1.01851e-08	MAFB/IRAK3/CCL3/BCL6/CCR2/PELI1/SAMSN1/LILRB2/TRIB1/LILRB1/CD300LF/LILRB3/GCSAM/CRTAM/LRRC32/TNFAIP6/TMEM176B/TYROBP/CD55/THBS1/SPI1/GRN/TMEM176A/CR2/TNFAIP8L2/CD68/SERPING1/TNFAIP3/TNF/FGR/TLR4/CD200R1/CEBPB/DUSP10/HCK/VSIG4/SLAMF1/FURIN/UBASH3A/LAX1/FGL2/DUSP1/HMOX1/MIR21/ID2/LYN/DPP4/PLK2/LST1/ARG1/MNDA/USP18/OAS1/YES1/CNR1/NOD2	56
GO:0002699	BP	GO:0002699	positive regulation of immune effector process	40/956	248/18800	8.23584e-11	1.6364e-08	1.35808e-08	IL1B/GAB2/FCN1/NFKBIZ/NLRP3/CD36/CCR2/CLEC7A/LILRB1/BCL10/NR4A3/CRTAM/SLC7A5/PTAFR/TYROBP/CD55/SPI1/FFAR2/TNF/FGR/TLR4/IL23R/FES/SLAMF1/CD1D/ARID5A/HMOX1/MIR21/CD177/IL6/ANKRD17/LYN/MSH2/TNFSF13/NCR3/ARG1/IL18/ITGAM/KIT/NOD2	40
GO:0032757	BP	GO:0032757	positive regulation of interleukin-8 production	19/956	62/18800	1.18019e-10	2.2581e-08	1.87404e-08	IL1B/TLR2/FCN1/CLEC7A/DDIT3/BCL10/CD14/CHI3L1/LILRA2/TLR8/FFAR2/TNF/TLR4/IL6/AFAP1L2/RAB1A/F2R/CD2/NOD2	19
GO:0002367	BP	GO:0002367	cytokine production involved in immune response	24/956	100/18800	1.32985e-10	2.45357e-08	2.03627e-08	IRAK3/IL1B/TREM1/NLRP3/BCL6/CD36/CCR2/CLEC7A/LILRB1/BCL10/NR4A3/SLC7A5/CD55/FFAR2/TNF/TLR4/SLAMF1/ARID5A/HMOX1/IL6/ARG1/IL18/KIT/NOD2	24
GO:0050867	BP	GO:0050867	positive regulation of cell activation	56/956	436/18800	1.60383e-10	2.85703e-08	2.3711e-08	IL1B/CLEC4D/GAB2/BST1/CD83/CDKN1A/NFKBIZ/CCL3/MAP3K8/NLRP3/BCL6/CCR2/PELI1/CLEC7A/SIRPB1/VNN1/LILRB2/SIRPA/IRS2/LILRB1/BCL10/NR4A3/PTAFR/TYROBP/CD55/THBS1/LILRA2/IL6ST/TNF/FGR/TLR4/IL23R/DUSP10/EGR3/LILRA5/PLEK/SLAMF1/CD1D/CARD11/MIR21/CD177/LRRK2/IL6/LYN/DPP4/MSH2/TNFSF13/SIRPG/IL18/FCGR3A/SELP/CD40LG/ITGAM/CD2/YES1/NOD2	56
GO:0050729	BP	GO:0050729	positive regulation of inflammatory response	29/956	145/18800	1.86989e-10	3.21996e-08	2.67231e-08	S100A12/IL1B/TLR2/S100A9/NFKBIZ/CCL3/CCR2/MIR22/NFKBIA/GRN/S100A8/PLA2G7/IL6ST/FFAR2/TNF/TLR4/CEBPB/LILRA5/MIR21/SNCA/LRRK2/IL6/PDCD4/NINJ1/PTGS2/IL18/NAPEPLD/ALOX5AP/CNR1	29
GO:0002366	BP	GO:0002366	leukocyte activation involved in immune response	42/956	285/18800	5.06478e-10	8.38919e-08	6.96236e-08	CLEC4D/GAB2/FCER1G/NFKBIZ/CCL3/ICAM1/NLRP3/BCL6/CCR2/DYSF/CLEC7A/CLEC4E/SLC11A1/ANXA3/LILRB1/NR4A3/LY9/PTAFR/TYROBP/SPI1/LILRA2/GRN/EOMES/FGR/TLR4/IL23R/FES/PRAM1/SLAMF1/FGL2/HMOX1/MIR21/CD177/IL6/LYN/MSH2/TNFSF13/PTGDR/IL18/CD40LG/ITGAM/KIT	42
GO:0002718	BP	GO:0002718	regulation of cytokine production involved in immune response	23/956	98/18800	5.19656e-10	8.38919e-08	6.96236e-08	IRAK3/IL1B/NLRP3/BCL6/CD36/CCR2/CLEC7A/LILRB1/BCL10/NR4A3/SLC7A5/CD55/FFAR2/TNF/TLR4/SLAMF1/ARID5A/HMOX1/IL6/ARG1/IL18/KIT/NOD2	23
GO:1903557	BP	GO:1903557	positive regulation of tumor necrosis factor superfamily cytokine production	24/956	107/18800	5.94122e-10	9.3007e-08	7.71884e-08	TLR2/CCL3/CD36/CCR2/CLEC7A/BCL10/CD14/PTAFR/TYROBP/THBS1/LILRA2/TLR4/OAS2/ORM1/LY96/LILRA5/ARID5A/CYBB/IFIH1/LRRK2/IL6/CD2/OAS1/NOD2	24
GO:0007159	BP	GO:0007159	leukocyte cell-cell adhesion	50/956	381/18800	7.4088e-10	1.1257e-07	9.34243e-08	IL1B/CD83/S100A9/NFKBIZ/MAP3K8/ICAM1/NLRP3/BCL6/CCR2/PELI1/SIRPB1/VNN1/LILRB2/SIRPA/LILRB1/BCL10/NR4A3/CRTAM/LRRC32/PTAFR/CD55/S100A8/IL6ST/TNFAIP8L2/TNF/CEBPB/IL23R/DUSP10/EGR3/KLF4/VSIG4/SLAMF1/LAX1/CD1D/FGL2/CARD11/MIR21/CD177/IL6/LYN/DPP4/OLR1/ARG1/SIRPG/IL18/PECAM1/SELP/CD40LG/YES1/NOD2	50
GO:0002263	BP	GO:0002263	cell activation involved in immune response	42/956	289/18800	7.83233e-10	1.15605e-07	9.59432e-08	CLEC4D/GAB2/FCER1G/NFKBIZ/CCL3/ICAM1/NLRP3/BCL6/CCR2/DYSF/CLEC7A/CLEC4E/SLC11A1/ANXA3/LILRB1/NR4A3/LY9/PTAFR/TYROBP/SPI1/LILRA2/GRN/EOMES/FGR/TLR4/IL23R/FES/PRAM1/SLAMF1/FGL2/HMOX1/MIR21/CD177/IL6/LYN/MSH2/TNFSF13/PTGDR/IL18/CD40LG/ITGAM/KIT	42
GO:0002275	BP	GO:0002275	myeloid cell activation involved in immune response	22/956	93/18800	1.04915e-09	1.50553e-07	1.24947e-07	GAB2/FCER1G/CCL3/CCR2/DYSF/ANXA3/NR4A3/PTAFR/TYROBP/SPI1/LILRA2/GRN/FGR/FES/PRAM1/SLAMF1/HMOX1/CD177/LYN/PTGDR/ITGAM/KIT	22
GO:0071706	BP	GO:0071706	tumor necrosis factor superfamily cytokine production	32/956	187/18800	1.40952e-09	1.91621e-07	1.5903e-07	IRAK3/TLR2/ZFP36/CCL3/CD36/CCR2/CLEC7A/CD33/SIRPA/LILRB1/BCL10/CD14/PTAFR/TYROBP/THBS1/LILRA2/TNFAIP3/TLR4/OAS2/ORM1/LY96/LILRA5/CLEC4A/SLAMF1/ARID5A/CYBB/IFIH1/LRRK2/IL6/CD2/OAS1/NOD2	32
GO:1903555	BP	GO:1903555	regulation of tumor necrosis factor superfamily cytokine production	32/956	187/18800	1.40952e-09	1.91621e-07	1.5903e-07	IRAK3/TLR2/ZFP36/CCL3/CD36/CCR2/CLEC7A/CD33/SIRPA/LILRB1/BCL10/CD14/PTAFR/TYROBP/THBS1/LILRA2/TNFAIP3/TLR4/OAS2/ORM1/LY96/LILRA5/CLEC4A/SLAMF1/ARID5A/CYBB/IFIH1/LRRK2/IL6/CD2/OAS1/NOD2	32
GO:0032760	BP	GO:0032760	positive regulation of tumor necrosis factor production	23/956	103/18800	1.48414e-09	1.96591e-07	1.63155e-07	TLR2/CCL3/CD36/CCR2/CLEC7A/CD14/PTAFR/TYROBP/THBS1/LILRA2/TLR4/OAS2/ORM1/LY96/LILRA5/ARID5A/CYBB/IFIH1/LRRK2/IL6/CD2/OAS1/NOD2	23
GO:0048660	BP	GO:0048660	regulation of smooth muscle cell proliferation	30/956	170/18800	2.16285e-09	2.79332e-07	2.31823e-07	HBEGF/CDKN1A/MMP9/GNA13/TRIB1/MEF2D/NR4A3/PTAFR/JUN/EDN1/THBS1/EREG/TNFAIP3/TNF/ADAMTS1/TLR4/CALCRL/OGN/BMPR1A/HMOX1/GJA1/MIR21/IL6/ELN/ID2/PDCD4/PTGS2/IL18/IGFBP3/PTEN	30
GO:0032640	BP	GO:0032640	tumor necrosis factor production	31/956	182/18800	2.85599e-09	3.4966e-07	2.9019e-07	IRAK3/TLR2/ZFP36/CCL3/CD36/CCR2/CLEC7A/CD33/SIRPA/LILRB1/CD14/PTAFR/TYROBP/THBS1/LILRA2/TNFAIP3/TLR4/OAS2/ORM1/LY96/LILRA5/CLEC4A/SLAMF1/ARID5A/CYBB/IFIH1/LRRK2/IL6/CD2/OAS1/NOD2	31
GO:0032680	BP	GO:0032680	regulation of tumor necrosis factor production	31/956	182/18800	2.85599e-09	3.4966e-07	2.9019e-07	IRAK3/TLR2/ZFP36/CCL3/CD36/CCR2/CLEC7A/CD33/SIRPA/LILRB1/CD14/PTAFR/TYROBP/THBS1/LILRA2/TNFAIP3/TLR4/OAS2/ORM1/LY96/LILRA5/CLEC4A/SLAMF1/ARID5A/CYBB/IFIH1/LRRK2/IL6/CD2/OAS1/NOD2	31
GO:0002696	BP	GO:0002696	positive regulation of leukocyte activation	52/956	421/18800	2.91045e-09	3.4966e-07	2.9019e-07	IL1B/CLEC4D/GAB2/BST1/CD83/CDKN1A/NFKBIZ/CCL3/MAP3K8/NLRP3/BCL6/CCR2/PELI1/CLEC7A/SIRPB1/VNN1/LILRB2/SIRPA/IRS2/LILRB1/BCL10/NR4A3/PTAFR/TYROBP/CD55/THBS1/IL6ST/TNF/FGR/TLR4/IL23R/DUSP10/EGR3/SLAMF1/CD1D/CARD11/MIR21/CD177/LRRK2/IL6/LYN/DPP4/MSH2/TNFSF13/SIRPG/IL18/FCGR3A/CD40LG/ITGAM/CD2/YES1/NOD2	52
GO:0048659	BP	GO:0048659	smooth muscle cell proliferation	30/956	173/18800	3.32013e-09	3.89814e-07	3.23514e-07	HBEGF/CDKN1A/MMP9/GNA13/TRIB1/MEF2D/NR4A3/PTAFR/JUN/EDN1/THBS1/EREG/TNFAIP3/TNF/ADAMTS1/TLR4/CALCRL/OGN/BMPR1A/HMOX1/GJA1/MIR21/IL6/ELN/ID2/PDCD4/PTGS2/IL18/IGFBP3/PTEN	30
GO:0002221	BP	GO:0002221	pattern recognition receptor signaling pathway	30/956	176/18800	5.04173e-09	5.78791e-07	4.80351e-07	IRAK3/TLR2/FCN1/CD36/PELI1/CLEC7A/CLEC4E/NFKBIA/BCL10/SLC15A3/CD300LF/CD14/LILRA2/TLR8/FFAR2/TNFAIP3/TNF/TLR4/LY96/RIOK3/IFIH1/TREML4/ANKRD17/LYN/CTSS/NINJ1/SEC14L1/RNF125/OAS1/NOD2	30
GO:0032102	BP	GO:0032102	negative regulation of response to external stimulus	52/956	429/18800	5.58253e-09	6.26942e-07	5.20312e-07	THBD/IRAK3/ZFP36/NLRP3/METRNL/SIRPA/PLAU/TRIB1/SOCS3/LILRB1/FPR2/TNFAIP6/EDN1/THBS1/LILRA2/GRN/TNFAIP8L2/SERPING1/TNFAIP3/TNF/FGR/CD200R1/HTRA1/CALCRL/DUSP10/HCK/RIOK3/KLF4/VSIG4/AOAH/FURIN/FGL2/DUSP1/MIR21/LYN/DPP4/PLK2/PRKCD/SERPINB2/ST6GAL1/TEK/ARG1/USP18/SEC14L1/PROS1/RNF125/MKKS/OAS1/PTEN/YES1/PTGIS/NOD2	52
GO:0045088	BP	GO:0045088	regulation of innate immune response	35/956	231/18800	6.76255e-09	7.43305e-07	6.16884e-07	IRAK3/FCN1/CLEC7A/LILRB1/FPR2/CRTAM/TYROBP/SPI1/LILRA2/GRN/TLR8/FFAR2/EREG/SERPING1/TNFAIP3/FGR/TLR4/DUSP10/HCK/RIOK3/VSIG4/CD1D/CFH/MIR21/TRIM5/LYN/NCR3/ARG1/MNDA/USP18/KIR2DS2/NCF1/CASP6/OAS1/NOD2	35
GO:0048661	BP	GO:0048661	positive regulation of smooth muscle cell proliferation	21/956	95/18800	9.24983e-09	9.95513e-07	8.26196e-07	HBEGF/MMP9/MEF2D/NR4A3/PTAFR/JUN/EDN1/THBS1/EREG/TNF/ADAMTS1/TLR4/CALCRL/BMPR1A/HMOX1/GJA1/MIR21/IL6/ID2/PTGS2/IL18	21
GO:0002444	BP	GO:0002444	myeloid leukocyte mediated immunity	22/956	104/18800	9.80048e-09	1.03325e-06	8.57516e-07	TREM1/GAB2/CCL3/CCR2/ANXA3/NR4A3/PTAFR/TYROBP/SPI1/FCGR1A/FGR/FES/PRAM1/HMOX1/CD177/IL6/LYN/ARG1/PTGDR/FCGR3A/ITGAM/KIT	22
GO:0031348	BP	GO:0031348	negative regulation of defense response	38/956	268/18800	1.00148e-08	1.03473e-06	8.58742e-07	IRAK3/ZFP36/NLRP3/METRNL/SIRPA/SOCS3/LILRB1/FPR2/TNFAIP6/GRN/TNFAIP8L2/SERPING1/TNFAIP3/FGR/CD200R1/HTRA1/CALCRL/DUSP10/HCK/RIOK3/KLF4/VSIG4/AOAH/FURIN/FGL2/MIR21/LYN/PLK2/PRKCD/TEK/ARG1/USP18/SEC14L1/RNF125/OAS1/YES1/PTGIS/NOD2	38
GO:0002703	BP	GO:0002703	regulation of leukocyte mediated immunity	35/956	236/18800	1.19066e-08	1.20607e-06	1.00094e-06	IL1B/GAB2/ICAM1/NLRP3/BCL6/CCR2/CLEC7A/LILRB1/CRTAM/PTAFR/TYROBP/CD55/SPI1/CR2/TNF/FGR/TLR4/IL23R/FES/PRAM1/SLAMF1/CD1D/ARID5A/HMOX1/CD177/IL6/LYN/MSH2/TNFSF13/NCR3/ARG1/IL18/ITGAM/KIT/NOD2	35
GO:1903037	BP	GO:1903037	regulation of leukocyte cell-cell adhesion	44/956	344/18800	1.70703e-08	1.69587e-06	1.40743e-06	IL1B/CD83/NFKBIZ/MAP3K8/NLRP3/BCL6/CCR2/PELI1/SIRPB1/VNN1/LILRB2/SIRPA/LILRB1/BCL10/NR4A3/CRTAM/LRRC32/PTAFR/CD55/IL6ST/TNFAIP8L2/TNF/CEBPB/IL23R/DUSP10/EGR3/KLF4/VSIG4/SLAMF1/LAX1/CD1D/FGL2/CARD11/MIR21/IL6/LYN/DPP4/ARG1/SIRPG/IL18/SELP/CD40LG/YES1/NOD2	44
GO:0050764	BP	GO:0050764	regulation of phagocytosis	21/956	99/18800	2.0112e-08	1.93758e-06	1.60803e-06	IL1B/TLR2/FCN1/FCER1G/CD36/DYSF/CLEC7A/PTX3/SIRPB1/SIRPA/SLC11A1/CD300LF/FPR2/TNF/FGR/HCK/RAB31/ATG3/SIRPG/TGM2/NOD2	21
GO:0006909	BP	GO:0006909	phagocytosis	41/956	310/18800	2.02534e-08	1.93758e-06	1.60803e-06	IL1B/TLR2/FCN1/FCER1G/CD36/CCR2/DYSF/CLEC7A/PTX3/SIRPB1/RAB20/SIRPA/SLC11A1/ANXA3/CD300LF/FPR2/CD14/CD93/TYROBP/THBS1/ABCA1/FCGR1A/TNF/FGR/TLR4/HCK/NCF2/SLAMF1/CD302/RAB31/CEACAM4/ATG3/LYN/PRKCD/SIRPG/PECAM1/PEAR1/TGM2/ITGAM/YES1/NOD2	41
GO:0002720	BP	GO:0002720	positive regulation of cytokine production involved in immune response	17/956	68/18800	3.41028e-08	3.20318e-06	2.65838e-06	IL1B/NLRP3/CD36/CLEC7A/LILRB1/BCL10/NR4A3/SLC7A5/CD55/FFAR2/TLR4/SLAMF1/ARID5A/IL6/IL18/KIT/NOD2	17
GO:0032677	BP	GO:0032677	regulation of interleukin-8 production	21/956	102/18800	3.50029e-08	3.22902e-06	2.67983e-06	IL1B/TLR2/FCN1/CLEC7A/DDIT3/CD33/BCL10/CD14/CHI3L1/LILRA2/TLR8/FFAR2/TNF/TLR4/KLF4/IL6/AFAP1L2/RAB1A/F2R/CD2/NOD2	21
GO:0050863	BP	GO:0050863	regulation of T cell activation	43/956	342/18800	4.10357e-08	3.71913e-06	3.08658e-06	IL1B/CD83/NFKBIZ/MAP3K8/NLRP3/BCL6/CCR2/PELI1/SIRPB1/VNN1/LILRB2/SIRPA/LILRB1/BCL10/CRTAM/LRRC32/CD55/IL6ST/TNFAIP8L2/CEBPB/IL23R/DUSP10/EGR3/PRDM1/VSIG4/SLAMF1/LAX1/CD1D/TCF7/FGL2/CARD11/MIR21/IL6/LYN/DPP4/ARG1/SIRPG/IL18/SIT1/CD40LG/CD2/YES1/NOD2	43
GO:0032637	BP	GO:0032637	interleukin-8 production	21/956	103/18800	4.18898e-08	3.73108e-06	3.0965e-06	IL1B/TLR2/FCN1/CLEC7A/DDIT3/CD33/BCL10/CD14/CHI3L1/LILRA2/TLR8/FFAR2/TNF/TLR4/KLF4/IL6/AFAP1L2/RAB1A/F2R/CD2/NOD2	21
GO:0019221	BP	GO:0019221	cytokine-mediated signaling pathway	54/956	486/18800	5.72104e-08	5.00931e-06	4.15733e-06	IL1R2/CCL20/IRAK3/IL1B/ACSL1/CSF3R/FCER1G/CCL3/CCL4/CCR2/CCRL2/CCR5/IL13RA1/IL1RN/NFKBIA/LILRB2/ADIPOR1/LILRB1/CXCL2/CD300LF/LILRB3/CSF2RA/CXCL1/EDN1/LILRA6/LILRA3/EGR1/SPI1/LILRA2/IL6ST/CXCL3/CXCR1/EREG/TNFAIP3/TNF/IL23R/OAS2/CSF1R/LILRA5/CCL14/HCK/MIR21/IL6/CSF2RB/ARG1/CXCR3/IL18/USP18/CXCL8/CXCR6/CXCR2/KIT/MKKS/OAS1	54
GO:0070663	BP	GO:0070663	regulation of leukocyte proliferation	35/956	254/18800	7.88408e-08	6.78819e-06	5.63366e-06	IL1B/BST1/CDKN1A/BCL6/CCR2/PELI1/LILRB2/IRS2/LILRB1/CSF2RA/CRTAM/LRRC32/TYROBP/CD55/IL6ST/TNFAIP3/TLR4/CEBPB/IL23R/CSF1R/VSIG4/SLAMF1/CD1D/CARD11/MIR21/IL6/LYN/CSF2RB/LST1/ST6GAL1/ARG1/IL18/MNDA/FCGR3A/CD40LG	35
GO:0002768	BP	GO:0002768	immune response-regulating cell surface receptor signaling pathway	41/956	328/18800	9.95313e-08	8.42916e-06	6.99553e-06	CLEC4D/FCN1/FCER1G/NFKBIZ/C5AR1/CLEC7A/CLEC4E/LILRB2/LILRB1/BCL10/NR4A3/FPR2/GCSAM/BMX/TYROBP/PDE4B/LILRA2/FPR1/CR2/FFAR2/EIF2B3/FGR/CD200R1/PRAM1/HCK/UBASH3A/LAX1/BTLA/CARD11/THEMIS/LYN/PRKCD/NCR3/THEMIS2/MNDA/FCGR3A/KLHL6/KIR2DS2/KIT/YES1/BLNK	41
GO:1903039	BP	GO:1903039	positive regulation of leukocyte cell-cell adhesion	34/956	245/18800	1.01369e-07	8.44633e-06	7.00978e-06	IL1B/CD83/NFKBIZ/MAP3K8/NLRP3/BCL6/CCR2/SIRPB1/VNN1/LILRB2/SIRPA/LILRB1/BCL10/NR4A3/PTAFR/CD55/IL6ST/TNF/IL23R/DUSP10/EGR3/SLAMF1/CD1D/CARD11/MIR21/IL6/LYN/DPP4/SIRPG/IL18/SELP/CD40LG/YES1/NOD2	34
GO:0150076	BP	GO:0150076	neuroinflammatory response	17/956	73/18800	1.05467e-07	8.64826e-06	7.17737e-06	IL1B/TLR2/CCL3/MMP9/C5AR1/FPR2/JUN/TYROBP/GRN/TNF/CD200R1/SNCA/LRRK2/IL6/PTGS2/IL18/ITGAM	17
GO:0002443	BP	GO:0002443	leukocyte mediated immunity	51/956	457/18800	1.16777e-07	9.4261e-06	7.82291e-06	IL1B/TREM1/GAB2/FCER1G/CCL3/ICAM1/NLRP3/BCL6/CCR2/CLEC7A/ANXA3/LILRB1/BCL10/NR4A3/CRTAM/PTAFR/TYROBP/CD55/SPI1/FCGR1A/TLR8/CR2/GZMB/SERPING1/TNF/FGR/TLR4/IL23R/FES/PRAM1/SLAMF1/CD1D/ARID5A/HMOX1/KDM5D/CD177/IL6/LYN/CSF2RB/MSH2/TNFSF13/PRKCD/NCR3/ARG1/PTGDR/IL18/FCGR3A/CD40LG/ITGAM/KIT/NOD2	51
GO:0002283	BP	GO:0002283	neutrophil activation involved in immune response	9/956	19/18800	1.27502e-07	1.01335e-05	8.40999e-06	FCER1G/ANXA3/PTAFR/TYROBP/SPI1/LILRA2/PRAM1/CD177/ITGAM	9
GO:0032635	BP	GO:0032635	interleukin-6 production	27/956	172/18800	1.70062e-07	1.31126e-05	1.08824e-05	IRAK3/IL1B/TLR2/CD36/CLEC7A/LILRB2/SIRPA/BCL10/PTAFR/TYROBP/LILRA2/TLR8/EREG/TNFAIP3/TNF/TLR4/CD200R1/CEBPB/ORM1/LILRA5/SLAMF1/ARID5A/IFIH1/IL6/AFAP1L2/F2R/NOD2	27
GO:0032675	BP	GO:0032675	regulation of interleukin-6 production	27/956	172/18800	1.70062e-07	1.31126e-05	1.08824e-05	IRAK3/IL1B/TLR2/CD36/CLEC7A/LILRB2/SIRPA/BCL10/PTAFR/TYROBP/LILRA2/TLR8/EREG/TNFAIP3/TNF/TLR4/CD200R1/CEBPB/ORM1/LILRA5/SLAMF1/ARID5A/IFIH1/IL6/AFAP1L2/F2R/NOD2	27
GO:0043299	BP	GO:0043299	leukocyte degranulation	17/956	76/18800	1.97478e-07	1.50025e-05	1.24509e-05	GAB2/CCL3/CCR2/ANXA3/NR4A3/PTAFR/SPI1/FGR/FES/PRAM1/HCK/HMOX1/CD177/LYN/PTGDR/ITGAM/KIT	17
GO:0032729	BP	GO:0032729	positive regulation of interferon-gamma production	17/956	77/18800	2.41555e-07	1.80851e-05	1.50092e-05	IL1B/CCR2/CLEC7A/SLC11A1/LILRB1/CRTAM/CD14/SLC7A5/PDE4B/TLR8/TNF/TLR4/IL23R/SLAMF1/ARID5A/IL18/CD2	17
GO:0022407	BP	GO:0022407	regulation of cell-cell adhesion	50/956	456/18800	2.67424e-07	1.97359e-05	1.63792e-05	IL1B/PLAUR/CD83/NFKBIZ/MAP3K8/NLRP3/BCL6/CCR2/PELI1/IL1RN/SIRPB1/VNN1/LILRB2/SIRPA/LILRB1/BCL10/NR4A3/CRTAM/LRRC32/PTAFR/CD55/SPI1/IL6ST/ZNF703/TNFAIP8L2/TNF/CEBPB/IL23R/DUSP10/EGR3/KLF4/VSIG4/SLAMF1/LAX1/CD1D/FGL2/CARD11/MIR21/IL6/LYN/DPP4/PRKCD/ARG1/SIRPG/IL18/SELP/CD40LG/EMILIN2/YES1/NOD2	50
GO:0071674	BP	GO:0071674	mononuclear cell migration	29/956	199/18800	3.07685e-07	2.23873e-05	1.85797e-05	S100A12/CCL20/CXCL16/CH25H/CCL3/ICAM1/CCL4/C5AR1/CCR2/CCR5/SIRPA/FPR2/GCSAM/CRTAM/THBS1/SPI1/PLA2G7/CXCR1/TNF/CD200R1/CSF1R/CCL14/SLAMF1/DUSP1/DEFA1/IL6/LYN/PECAM1/CXCR2	29
GO:0070661	BP	GO:0070661	leukocyte proliferation	40/956	330/18800	3.23981e-07	2.32456e-05	1.9292e-05	IL1B/BST1/CDKN1A/BCL6/CCR2/PELI1/LILRB2/SLC11A1/IRS2/LILRB1/CSF2RA/CRTAM/LRRC32/TYROBP/CD55/IL6ST/CR2/TNFAIP3/TLR4/CEBPB/IL23R/CSF1R/VSIG4/SLAMF1/CD1D/CARD11/GJA1/MIR21/IL6/LYN/CSF2RB/LST1/PRKCD/ST6GAL1/ARG1/IL18/MNDA/FCGR3A/CD40LG/KIT	40
GO:1903131	BP	GO:1903131	mononuclear cell differentiation	48/956	433/18800	3.35811e-07	2.36107e-05	1.9595e-05	NFIL3/MAFB/IL1B/CLEC4D/CD83/FCER1G/NFKBIZ/NLRP3/BCL6/CCR2/CLEC4E/VNN1/LILRB2/LILRB1/CRTAM/LY9/JUN/TMEM176B/EGR1/SPI1/TMEM176A/EOMES/CR2/CEBPB/IL23R/FES/DUSP10/EGR3/CSF1R/PRDM1/FNIP1/SLAMF1/CD1D/TCF7/FGL2/CARD11/MIR21/IL6/THEMIS/ID2/LYN/MSH2/FZD7/IL18/CD40LG/CD2/KIT/BLNK	48
GO:0002700	BP	GO:0002700	regulation of production of molecular mediator of immune response	26/956	167/18800	3.3821e-07	2.36107e-05	1.9595e-05	IRAK3/IL1B/NLRP3/BCL6/CD36/CCR2/CLEC7A/LILRB1/BCL10/NR4A3/SLC7A5/CD55/FFAR2/TNF/TLR4/SLAMF1/ARID5A/HMOX1/IL6/MSH2/TNFSF13/ARG1/IL18/CD40LG/KIT/NOD2	26
GO:0032731	BP	GO:0032731	positive regulation of interleukin-1 beta production	15/956	62/18800	3.46409e-07	2.38606e-05	1.98024e-05	CCL3/NLRP3/CD36/CLEC7A/TYROBP/EGR1/LILRA2/TLR8/TNF/TLR4/ORM1/LILRA5/IL6/MNDA/NOD2	15
GO:0032755	BP	GO:0032755	positive regulation of interleukin-6 production	19/956	97/18800	3.55231e-07	2.41463e-05	2.00395e-05	IL1B/TLR2/CD36/CLEC7A/LILRB2/BCL10/PTAFR/TYROBP/LILRA2/TLR8/EREG/TNF/TLR4/LILRA5/ARID5A/IFIH1/IL6/F2R/NOD2	19
GO:1902105	BP	GO:1902105	regulation of leukocyte differentiation	36/956	283/18800	3.87935e-07	2.57124e-05	2.13392e-05	MAFB/CD83/NFKBIZ/CCL3/FOS/NLRP3/BCL6/CCR2/VNN1/LILRB2/TRIB1/LILRB1/LILRB3/CRTAM/TNFAIP6/TMEM176B/TYROBP/TMEM176A/TNF/TLR4/CEBPB/IL23R/LIF/FES/DUSP10/EGR3/KLF10/PRDM1/TCF7/FGL2/CARD11/MIR21/ID2/LYN/IL18/CD2	36
GO:0050777	BP	GO:0050777	negative regulation of immune response	27/956	179/18800	3.88224e-07	2.57124e-05	2.13392e-05	IRAK3/BCL6/CCR2/SAMSN1/LILRB1/CD55/SPI1/GRN/CR2/SERPING1/TNFAIP3/FGR/DUSP10/HCK/VSIG4/SLAMF1/FURIN/FGL2/HMOX1/MIR21/LYN/PLK2/ARG1/USP18/OAS1/YES1/NOD2	27
GO:0070665	BP	GO:0070665	positive regulation of leukocyte proliferation	25/956	158/18800	4.14078e-07	2.70776e-05	2.24722e-05	IL1B/BST1/CDKN1A/BCL6/CCR2/PELI1/LILRB2/IRS2/CSF2RA/CD55/IL6ST/TLR4/IL23R/CSF1R/SLAMF1/CD1D/CARD11/MIR21/IL6/LYN/CSF2RB/ST6GAL1/IL18/FCGR3A/CD40LG	25
GO:0002705	BP	GO:0002705	positive regulation of leukocyte mediated immunity	23/956	138/18800	4.64267e-07	2.998e-05	2.4881e-05	IL1B/NLRP3/CLEC7A/CRTAM/PTAFR/TYROBP/CD55/SPI1/TNF/IL23R/SLAMF1/CD1D/ARID5A/CD177/IL6/MSH2/TNFSF13/NCR3/ARG1/IL18/ITGAM/KIT/NOD2	23
GO:0002253	BP	GO:0002253	activation of immune response	44/956	386/18800	4.81023e-07	3.06786e-05	2.54608e-05	IL1B/FCN1/FCER1G/NFKBIZ/C5AR1/CLEC7A/BCL10/NR4A3/FPR2/GCSAM/BMX/TYROBP/CD55/PDE4B/LILRA2/CFD/FPR1/CR2/FFAR2/EIF2B3/SERPING1/FGR/TLR4/PRAM1/HCK/CFP/VSIG4/UBASH3A/LAX1/CFH/CARD11/THEMIS/TRIM5/LYN/PRKCD/NCR3/THEMIS2/MNDA/KLHL6/KIR2DS2/CASP6/YES1/NOD2/BLNK	44
GO:0032611	BP	GO:0032611	interleukin-1 beta production	20/956	110/18800	6.20017e-07	3.85904e-05	3.2027e-05	CCL3/NLRP3/CD36/CLEC7A/CD33/SIRPA/TYROBP/EGR1/LILRA2/TLR8/TNFAIP3/TNF/TLR4/ORM1/LILRA5/IL6/MNDA/F2R/S1PR3/NOD2	20
GO:0032651	BP	GO:0032651	regulation of interleukin-1 beta production	20/956	110/18800	6.20017e-07	3.85904e-05	3.2027e-05	CCL3/NLRP3/CD36/CLEC7A/CD33/SIRPA/TYROBP/EGR1/LILRA2/TLR8/TNFAIP3/TNF/TLR4/ORM1/LILRA5/IL6/MNDA/F2R/S1PR3/NOD2	20
GO:0002685	BP	GO:0002685	regulation of leukocyte migration	30/956	218/18800	6.78902e-07	4.17525e-05	3.46512e-05	CCL20/BST1/CCL3/ICAM1/CCL4/C5AR1/CCR2/FPR2/GCSAM/PTAFR/TNFAIP6/EDN1/THBS1/MPP1/SPI1/PLA2G7/DAPK2/TNF/CD200R1/CSF1R/SLAMF1/DUSP1/HMOX1/IL6/LYN/DPP4/CXCR3/CXCL8/SELP/NOD2	30
GO:0022409	BP	GO:0022409	positive regulation of cell-cell adhesion	36/956	291/18800	7.65367e-07	4.65163e-05	3.86048e-05	IL1B/PLAUR/CD83/NFKBIZ/MAP3K8/NLRP3/BCL6/CCR2/SIRPB1/VNN1/LILRB2/SIRPA/LILRB1/BCL10/NR4A3/PTAFR/CD55/IL6ST/TNF/IL23R/DUSP10/EGR3/SLAMF1/CD1D/CARD11/MIR21/IL6/LYN/DPP4/SIRPG/IL18/SELP/CD40LG/EMILIN2/YES1/NOD2	36
GO:0032944	BP	GO:0032944	regulation of mononuclear cell proliferation	31/956	233/18800	9.35577e-07	5.55539e-05	4.61053e-05	IL1B/BST1/CDKN1A/BCL6/CCR2/PELI1/LILRB2/IRS2/LILRB1/CRTAM/LRRC32/TYROBP/CD55/IL6ST/TLR4/CEBPB/IL23R/VSIG4/SLAMF1/CD1D/CARD11/MIR21/IL6/LYN/LST1/ST6GAL1/ARG1/IL18/MNDA/FCGR3A/CD40LG	31
GO:0033002	BP	GO:0033002	muscle cell proliferation	31/956	233/18800	9.35577e-07	5.55539e-05	4.61053e-05	HBEGF/CDKN1A/MMP9/GNA13/TRIB1/MEF2D/NR4A3/PTAFR/JUN/EDN1/THBS1/EREG/TNFAIP3/TNF/ADAMTS1/TLR4/NOG/CALCRL/OGN/BMPR1A/HMOX1/GJA1/MIR21/IL6/ELN/ID2/PDCD4/PTGS2/IL18/IGFBP3/PTEN	31
GO:0002526	BP	GO:0002526	acute inflammatory response	20/956	113/18800	9.68006e-07	5.68263e-05	4.71613e-05	IL1B/TREM1/SERPINA1/NLRP3/CD163/VNN1/FCGR1A/S100A8/IL6ST/FFAR2/TNF/OGG1/CEBPB/ORM1/IL6/HP/PTGS2/FCGR3A/ALOX5AP/CNR1	20
GO:0002819	BP	GO:0002819	regulation of adaptive immune response	27/956	188/18800	1.04579e-06	6.07031e-05	5.03787e-05	IL1B/NFKBIZ/NLRP3/BCL6/CCR2/CLEC7A/SAMSN1/SLC11A1/LILRB1/CD55/IL6ST/CR2/TNFAIP3/TNF/IL23R/DUSP10/SLAMF1/CD1D/ARID5A/MIR21/ADCY7/IL6/MSH2/TNFSF13/ARG1/IL18/NOD2	27
GO:0050870	BP	GO:0050870	positive regulation of T cell activation	30/956	223/18800	1.10367e-06	6.2906e-05	5.2207e-05	IL1B/CD83/NFKBIZ/MAP3K8/NLRP3/BCL6/CCR2/SIRPB1/VNN1/LILRB2/SIRPA/LILRB1/BCL10/CD55/IL6ST/IL23R/DUSP10/EGR3/SLAMF1/CD1D/CARD11/MIR21/IL6/LYN/DPP4/SIRPG/IL18/CD40LG/YES1/NOD2	30
GO:0002688	BP	GO:0002688	regulation of leukocyte chemotaxis	21/956	124/18800	1.1081e-06	6.2906e-05	5.2207e-05	BST1/CCL3/CCL4/C5AR1/CCR2/FPR2/TNFAIP6/EDN1/THBS1/MPP1/SPI1/PLA2G7/DAPK2/CSF1R/SLAMF1/DUSP1/IL6/LYN/DPP4/CXCL8/NOD2	21
GO:0042116	BP	GO:0042116	macrophage activation	19/956	106/18800	1.4746e-06	8.20035e-05	6.80564e-05	TLR2/CCL3/C5AR1/DYSF/SLC11A1/FPR2/CD93/JUN/TYROBP/THBS1/GRN/TNF/TLR4/VSIG4/SNCA/LRRK2/IL6/SHPK/ITGAM	19
GO:0002833	BP	GO:0002833	positive regulation of response to biotic stimulus	26/956	180/18800	1.47625e-06	8.20035e-05	6.80564e-05	FCN1/CLEC7A/FPR2/CRTAM/TYROBP/SPI1/LILRA2/GRN/TLR8/FFAR2/EREG/TLR4/LY96/HCK/RIOK3/CD1D/ANKRD17/TRIM5/LYN/NCR3/ARG1/MNDA/KIR2DS2/EMILIN2/CASP6/NOD2	26
GO:0032609	BP	GO:0032609	interferon-gamma production	20/956	117/18800	1.70801e-06	9.28798e-05	7.70828e-05	IL1B/CCR2/CLEC7A/DDIT3/SIRPA/SLC11A1/LILRB1/CRTAM/CD14/SLC7A5/PDE4B/TLR8/TNF/TLR4/IL23R/SLAMF1/ARID5A/IL18/CD2/NOD2	20
GO:0032649	BP	GO:0032649	regulation of interferon-gamma production	20/956	117/18800	1.70801e-06	9.28798e-05	7.70828e-05	IL1B/CCR2/CLEC7A/DDIT3/SIRPA/SLC11A1/LILRB1/CRTAM/CD14/SLC7A5/PDE4B/TLR8/TNF/TLR4/IL23R/SLAMF1/ARID5A/IL18/CD2/NOD2	20
GO:0050866	BP	GO:0050866	negative regulation of cell activation	29/956	216/18800	1.72963e-06	9.30758e-05	7.72455e-05	THBD/BCL6/CCR2/PELI1/SAMSN1/LILRB2/LILRB1/CD300LF/CRTAM/LRRC32/TYROBP/SPI1/GRN/TNFAIP8L2/TNFAIP3/FGR/CEBPB/VSIG4/LAX1/FGL2/HMOX1/MIR21/ID2/LYN/LST1/PRKCD/ARG1/MNDA/CNR1	29
GO:0002695	BP	GO:0002695	negative regulation of leukocyte activation	27/956	193/18800	1.75746e-06	9.35983e-05	7.76791e-05	BCL6/CCR2/PELI1/SAMSN1/LILRB2/LILRB1/CD300LF/CRTAM/LRRC32/TYROBP/SPI1/GRN/TNFAIP8L2/TNFAIP3/FGR/CEBPB/VSIG4/LAX1/FGL2/HMOX1/MIR21/ID2/LYN/LST1/ARG1/MNDA/CNR1	27
GO:0032695	BP	GO:0032695	negative regulation of interleukin-12 production	8/956	19/18800	1.98683e-06	0.000104734	8.69212e-05	IRAK3/LILRB1/THBS1/TLR8/LILRA5/SLAMF1/MIR21/NOD2	8
GO:0050670	BP	GO:0050670	regulation of lymphocyte proliferation	30/956	230/18800	2.11718e-06	0.000109935	9.12376e-05	IL1B/BST1/CDKN1A/BCL6/CCR2/PELI1/LILRB2/IRS2/LILRB1/CRTAM/LRRC32/TYROBP/CD55/IL6ST/TLR4/CEBPB/IL23R/VSIG4/SLAMF1/CD1D/CARD11/MIR21/IL6/LYN/LST1/ARG1/IL18/MNDA/FCGR3A/CD40LG	30
GO:0032612	BP	GO:0032612	interleukin-1 production	21/956	129/18800	2.14934e-06	0.000109935	9.12376e-05	IL1R2/CCL3/NLRP3/CD36/CLEC7A/CD33/SIRPA/TYROBP/EGR1/LILRA2/TLR8/TNFAIP3/TNF/TLR4/ORM1/LILRA5/IL6/MNDA/F2R/S1PR3/NOD2	21
GO:0032652	BP	GO:0032652	regulation of interleukin-1 production	21/956	129/18800	2.14934e-06	0.000109935	9.12376e-05	IL1R2/CCL3/NLRP3/CD36/CLEC7A/CD33/SIRPA/TYROBP/EGR1/LILRA2/TLR8/TNFAIP3/TNF/TLR4/ORM1/LILRA5/IL6/MNDA/F2R/S1PR3/NOD2	21
GO:0050766	BP	GO:0050766	positive regulation of phagocytosis	15/956	71/18800	2.21737e-06	0.000111433	9.24805e-05	IL1B/FCN1/FCER1G/CD36/CLEC7A/PTX3/SIRPB1/SIRPA/SLC11A1/CD300LF/FPR2/TNF/RAB31/SIRPG/NOD2	15
GO:0061900	BP	GO:0061900	glial cell activation	13/956	54/18800	2.22176e-06	0.000111433	9.24805e-05	IL1B/TLR2/CCL3/C5AR1/FPR2/JUN/TYROBP/GRN/TNF/SNCA/LRRK2/IL6/ITGAM	13
GO:0032615	BP	GO:0032615	interleukin-12 production	14/956	63/18800	2.54838e-06	0.00012538	0.000104056	IRAK3/TLR2/CD36/CLEC7A/LILRB1/THBS1/TLR8/TLR4/IL23R/LILRA5/SLAMF1/MIR21/CD40LG/NOD2	14
GO:0032655	BP	GO:0032655	regulation of interleukin-12 production	14/956	63/18800	2.54838e-06	0.00012538	0.000104056	IRAK3/TLR2/CD36/CLEC7A/LILRB1/THBS1/TLR8/TLR4/IL23R/LILRA5/SLAMF1/MIR21/CD40LG/NOD2	14
GO:1903706	BP	GO:1903706	regulation of hemopoiesis	41/956	371/18800	2.59806e-06	0.000126618	0.000105083	MAFB/ZFP36/CD83/CSF3R/NFKBIZ/CCL3/FOS/NLRP3/BCL6/CCR2/VNN1/NFKBIA/LILRB2/TRIB1/LILRB1/LILRB3/CRTAM/TNFAIP6/TMEM176B/TYROBP/SPI1/TMEM176A/TNF/TLR4/CEBPB/IL23R/LIF/FES/DUSP10/EGR3/LEO1/KLF10/PRDM1/TCF7/FGL2/CARD11/MIR21/ID2/LYN/IL18/CD2	41
GO:0001774	BP	GO:0001774	microglial cell activation	12/956	47/18800	2.79603e-06	0.000134993	0.000112034	TLR2/CCL3/C5AR1/FPR2/JUN/TYROBP/GRN/TNF/SNCA/LRRK2/IL6/ITGAM	12
GO:0009620	BP	GO:0009620	response to fungus	14/956	64/18800	3.11078e-06	0.000148799	0.000123491	S100A12/CLEC4D/S100A9/CLEC7A/CLEC4E/PTX3/BCL10/SPI1/S100A8/TLR4/CLEC4A/COTL1/DEFA1/ARG1	14
GO:0032732	BP	GO:0032732	positive regulation of interleukin-1 production	15/956	73/18800	3.20507e-06	0.000151903	0.000126067	CCL3/NLRP3/CD36/CLEC7A/TYROBP/EGR1/LILRA2/TLR8/TNF/TLR4/ORM1/LILRA5/IL6/MNDA/NOD2	15
GO:0002224	BP	GO:0002224	toll-like receptor signaling pathway	20/956	123/18800	3.80193e-06	0.000178552	0.000148184	IRAK3/TLR2/CD36/PELI1/NFKBIA/BCL10/CD300LF/CD14/LILRA2/TLR8/TNFAIP3/TNF/TLR4/LY96/TREML4/LYN/CTSS/NINJ1/OAS1/NOD2	20
GO:1902563	BP	GO:1902563	regulation of neutrophil activation	7/956	15/18800	3.86327e-06	0.000179799	0.000149218	PTAFR/SPI1/GRN/TNF/PRAM1/CD177/ITGAM	7
GO:0032943	BP	GO:0032943	mononuclear cell proliferation	35/956	300/18800	4.18538e-06	0.00019305	0.000160217	IL1B/BST1/CDKN1A/BCL6/CCR2/PELI1/LILRB2/SLC11A1/IRS2/LILRB1/CRTAM/LRRC32/TYROBP/CD55/IL6ST/CR2/TLR4/CEBPB/IL23R/VSIG4/SLAMF1/CD1D/CARD11/GJA1/MIR21/IL6/LYN/LST1/PRKCD/ST6GAL1/ARG1/IL18/MNDA/FCGR3A/CD40LG	35
GO:0030217	BP	GO:0030217	T cell differentiation	32/956	263/18800	4.43529e-06	0.000202767	0.000168281	MAFB/IL1B/CLEC4D/CD83/FCER1G/NFKBIZ/NLRP3/BCL6/CCR2/CLEC4E/VNN1/LILRB2/CRTAM/LY9/EGR1/SPI1/EOMES/IL23R/DUSP10/EGR3/PRDM1/CD1D/TCF7/FGL2/CARD11/MIR21/IL6/THEMIS/FZD7/IL18/CD2/KIT	32
GO:0090322	BP	GO:0090322	regulation of superoxide metabolic process	10/956	34/18800	4.73204e-06	0.000214436	0.000177965	BST1/CD36/CLEC7A/FPR2/TYROBP/FBLN5/MIR21/CD177/PRKCD/ITGAM	10
GO:0008625	BP	GO:0008625	extrinsic apoptotic signaling pathway via death domain receptors	16/956	85/18800	5.08352e-06	0.00022836	0.000189521	PMAIP1/ICAM1/ITPRIP/SKIL/THBS1/SPI1/TNFAIP3/TNF/HMOX1/DAPK1/TNFRSF10C/FEM1B/DAXX/RNF34/MOAP1/PTEN	16
GO:0002821	BP	GO:0002821	positive regulation of adaptive immune response	19/956	115/18800	5.18846e-06	0.000231065	0.000191766	IL1B/NFKBIZ/NLRP3/CCR2/CLEC7A/SLC11A1/CD55/IL6ST/TNF/IL23R/SLAMF1/CD1D/ARID5A/MIR21/IL6/MSH2/TNFSF13/IL18/NOD2	19
GO:0002269	BP	GO:0002269	leukocyte activation involved in inflammatory response	12/956	50/18800	5.64175e-06	0.000249105	0.000206737	TLR2/CCL3/C5AR1/FPR2/JUN/TYROBP/GRN/TNF/SNCA/LRRK2/IL6/ITGAM	12
GO:0050728	BP	GO:0050728	negative regulation of inflammatory response	25/956	182/18800	5.85342e-06	0.000256261	0.000212676	ZFP36/NLRP3/METRNL/SIRPA/SOCS3/FPR2/TNFAIP6/GRN/TNFAIP8L2/TNFAIP3/FGR/CD200R1/CALCRL/DUSP10/HCK/KLF4/AOAH/FURIN/LYN/PLK2/PRKCD/TEK/YES1/PTGIS/NOD2	25
GO:0051090	BP	GO:0051090	regulation of DNA-binding transcription factor activity	46/956	452/18800	6.12403e-06	0.000265855	0.000220638	S100A12/IRAK3/IL1B/TLR2/S100A9/NLRP3/CD36/PELI1/CLEC7A/DDIT3/SIK1/ID1/NFKBIA/CHP1/TRIB1/ANXA3/BCL10/LPAR5/EDN1/SPI1/EOMES/S100A8/TRIM68/TNFAIP3/TNF/TLR4/NFKBIE/HCK/KLF4/SGK1/HMOX1/CARD11/MIR21/IL6/ID2/TRIM5/BHLHE40/IL18/PTCH1/CD40LG/KIT/KEAP1/PTEN/PTGIS/NOD2/SLCO3A1	46
GO:0051251	BP	GO:0051251	positive regulation of lymphocyte activation	40/956	371/18800	6.26969e-06	0.00026991	0.000224004	IL1B/BST1/CD83/CDKN1A/NFKBIZ/MAP3K8/NLRP3/BCL6/CCR2/PELI1/CLEC7A/SIRPB1/VNN1/LILRB2/SIRPA/IRS2/LILRB1/BCL10/TYROBP/CD55/IL6ST/TLR4/IL23R/DUSP10/EGR3/SLAMF1/CD1D/CARD11/MIR21/IL6/LYN/DPP4/MSH2/TNFSF13/SIRPG/IL18/FCGR3A/CD40LG/YES1/NOD2	40
GO:0002886	BP	GO:0002886	regulation of myeloid leukocyte mediated immunity	13/956	59/18800	6.40755e-06	0.000273565	0.000227037	GAB2/CCR2/PTAFR/TYROBP/SPI1/FGR/FES/PRAM1/HMOX1/CD177/LYN/ARG1/ITGAM	13
GO:0071622	BP	GO:0071622	regulation of granulocyte chemotaxis	12/956	51/18800	7.03909e-06	0.000295002	0.000244828	BST1/C5AR1/TNFAIP6/EDN1/THBS1/MPP1/DAPK2/CSF1R/SLAMF1/DPP4/CXCL8/NOD2	12
GO:0002532	BP	GO:0002532	production of molecular mediator involved in inflammatory response	17/956	97/18800	7.13807e-06	0.000295002	0.000244828	IL1R2/CD36/CLEC7A/SIRPA/GRN/TNF/TLR4/DUSP10/P2RX1/MIR21/ADCY7/IL6/LYN/PDCD4/ALOX5AP/NCF1/NOD2	17
GO:1990868	BP	GO:1990868	response to chemokine	17/956	97/18800	7.13807e-06	0.000295002	0.000244828	CCL20/CCL3/CCL4/CCR2/CCRL2/CCR5/CXCL2/CXCL1/EDN1/CXCL3/CXCR1/CCL14/DUSP1/CXCR3/CXCL8/CXCR6/CXCR2	17
GO:1990869	BP	GO:1990869	cellular response to chemokine	17/956	97/18800	7.13807e-06	0.000295002	0.000244828	CCL20/CCL3/CCL4/CCR2/CCRL2/CCR5/CXCL2/CXCL1/EDN1/CXCL3/CXCR1/CCL14/DUSP1/CXCR3/CXCL8/CXCR6/CXCR2	17
GO:0042060	BP	GO:0042060	wound healing	44/956	429/18800	7.97724e-06	0.000326401	0.000270887	THBD/HBEGF/PLAUR/SERPINA1/FCER1G/CDKN1A/GNA13/CD36/DYSF/CLEC7A/PLAU/SLC11A1/VWF/EDN1/THBS1/S100A8/IL6ST/CHMP4B/EREG/SERPING1/TNFAIP3/TNF/TLR4/NOG/P2RX1/PLEK/CYP4F2/HMOX1/IL6/MCAM/LYN/PRKCD/SERPINB2/FZD7/MYOF/F2R/PEAR1/CHMP4A/PROS1/SELP/CD40LG/EMILIN2/IL24/PTEN	44
GO:0046651	BP	GO:0046651	lymphocyte proliferation	34/956	296/18800	8.02418e-06	0.000326401	0.000270887	IL1B/BST1/CDKN1A/BCL6/CCR2/PELI1/LILRB2/SLC11A1/IRS2/LILRB1/CRTAM/LRRC32/TYROBP/CD55/IL6ST/CR2/TLR4/CEBPB/IL23R/VSIG4/SLAMF1/CD1D/CARD11/GJA1/MIR21/IL6/LYN/LST1/PRKCD/ARG1/IL18/MNDA/FCGR3A/CD40LG	34
GO:0045089	BP	GO:0045089	positive regulation of innate immune response	21/956	140/18800	8.13142e-06	0.000328179	0.000272362	FCN1/CLEC7A/FPR2/CRTAM/TYROBP/SPI1/LILRA2/TLR8/FFAR2/EREG/TLR4/HCK/RIOK3/CD1D/TRIM5/LYN/NCR3/MNDA/KIR2DS2/CASP6/NOD2	21
GO:0061082	BP	GO:0061082	myeloid leukocyte cytokine production	9/956	29/18800	8.71725e-06	0.000346957	0.000287946	IRAK3/BCL6/CD36/LILRB1/BCL10/NR4A3/TLR4/HMOX1/KIT	9
GO:0038093	BP	GO:0038093	Fc receptor signaling pathway	12/956	52/18800	8.731e-06	0.000346957	0.000287946	CLEC4D/FCER1G/CLEC4E/NR4A3/FGR/CD200R1/HCK/LYN/PRKCD/FCGR3A/KIT/YES1	12
GO:0070098	BP	GO:0070098	chemokine-mediated signaling pathway	16/956	89/18800	9.42293e-06	0.000370095	0.000307149	CCL20/CCL3/CCL4/CCR2/CCRL2/CCR5/CXCL2/CXCL1/EDN1/CXCL3/CXCR1/CCL14/CXCR3/CXCL8/CXCR6/CXCR2	16
GO:0042742	BP	GO:0042742	defense response to bacterium	39/956	364/18800	9.45655e-06	0.000370095	0.000307149	S100A12/CCL20/CLEC4D/TREM1/TLR2/S100A9/FCER1G/C5AR1/CD36/CLEC4E/LYZ/SLC11A1/ANXA3/FPR2/GRN/S100A8/TNF/FGR/TLR4/CEBPB/IL23R/OAS2/MPEG1/CFP/DEFA1/SLPI/CAMP/IL6/ANKRD17/GBP4/HP/PRKCD/RAB1A/LCN2/SELP/EMILIN2/OPTN/OAS1/NOD2	39
GO:0002702	BP	GO:0002702	positive regulation of production of molecular mediator of immune response	19/956	120/18800	9.81838e-06	0.000381366	0.000316504	IL1B/NLRP3/CD36/CLEC7A/LILRB1/BCL10/NR4A3/SLC7A5/CD55/FFAR2/TLR4/SLAMF1/ARID5A/IL6/MSH2/TNFSF13/IL18/KIT/NOD2	19
GO:0002824	BP	GO:0002824	positive regulation of adaptive immune response based on somatic recombination of immune receptors built from immunoglobulin superfamily domains	18/956	110/18800	1.04755e-05	0.000403854	0.000335167	IL1B/NFKBIZ/NLRP3/CCR2/CLEC7A/SLC11A1/CD55/TNF/IL23R/SLAMF1/CD1D/ARID5A/MIR21/IL6/MSH2/TNFSF13/IL18/NOD2	18
GO:0050832	BP	GO:0050832	defense response to fungus	12/956	53/18800	1.07688e-05	0.000412086	0.000341998	S100A12/CLEC4D/S100A9/CLEC7A/CLEC4E/BCL10/SPI1/S100A8/CLEC4A/COTL1/DEFA1/ARG1	12
GO:0001659	BP	GO:0001659	temperature homeostasis	24/956	177/18800	1.11763e-05	0.000424536	0.000352331	IL1B/ACSL1/CD36/CCR2/DDIT3/EPAS1/ID1/ADIPOR1/PDGFC/ALDH1A1/EGR1/G0S2/TNF/TLR4/CEBPB/ADRB2/GJA1/OMA1/PTGS2/IL18/NAPEPLD/LCN2/TLE3/CNR1	24
GO:0032946	BP	GO:0032946	positive regulation of mononuclear cell proliferation	21/956	143/18800	1.13739e-05	0.000427211	0.000354551	IL1B/BST1/CDKN1A/BCL6/CCR2/PELI1/LILRB2/IRS2/CD55/IL6ST/TLR4/IL23R/SLAMF1/CD1D/CARD11/MIR21/IL6/ST6GAL1/IL18/FCGR3A/CD40LG	21
GO:1901652	BP	GO:1901652	response to peptide	48/956	491/18800	1.14121e-05	0.000427211	0.000354551	NR4A2/IL1B/TLR2/MMP9/ICAM1/CD36/ID1/NFKBIA/ADIPOR1/SOCS3/IRS2/ADM/NR4A3/FPR2/SLC24A4/EDN1/BTG1/EGR1/EIF2B3/EREG/TNFAIP3/TNF/TLR4/FBP1/PTPRE/ADRB2/SLC25A33/RAB8B/EGR2/ECHDC3/PID1/CAV2/CYBB/GJA1/RAB31/SYAP1/LYN/SESN3/AREG/PRKCD/ARG1/PTGS2/SOCS2/BCL2L11/GAB1/SNX5/CDK4/NOD2	48
GO:0038094	BP	GO:0038094	Fc-gamma receptor signaling pathway	9/956	30/18800	1.18936e-05	0.000439781	0.000364983	CLEC4D/FCER1G/CLEC4E/FGR/HCK/LYN/PRKCD/FCGR3A/YES1	9
GO:0071347	BP	GO:0071347	cellular response to interleukin-1	18/956	111/18800	1.19182e-05	0.000439781	0.000364983	IL1R2/CCL20/IRAK3/IL1B/CCL3/CCL4/IL1RN/SIRPA/EDN1/EGR1/CEBPB/CCL14/MIR21/CAMP/IL6/GBP3/CXCL8/PTGIS	18
GO:0043312	BP	GO:0043312	neutrophil degranulation	6/956	12/18800	1.20737e-05	0.00044236	0.000367124	ANXA3/PTAFR/SPI1/PRAM1/CD177/ITGAM	6
GO:0030098	BP	GO:0030098	lymphocyte differentiation	40/956	382/18800	1.25812e-05	0.000457708	0.000379861	NFIL3/MAFB/IL1B/CLEC4D/CD83/FCER1G/NFKBIZ/NLRP3/BCL6/CCR2/CLEC4E/VNN1/LILRB2/CRTAM/LY9/EGR1/SPI1/EOMES/CR2/IL23R/DUSP10/EGR3/PRDM1/FNIP1/SLAMF1/CD1D/TCF7/FGL2/CARD11/MIR21/IL6/THEMIS/ID2/MSH2/FZD7/IL18/CD40LG/CD2/KIT/BLNK	40
GO:0006968	BP	GO:0006968	cellular defense response	12/956	54/18800	1.32108e-05	0.000476186	0.000395197	C5AR1/CCR2/CCR5/LILRB2/BCL10/TYROBP/KLRG1/LY96/NCF2/MNDA/CXCR2/NCF1	12
GO:0006801	BP	GO:0006801	superoxide metabolic process	14/956	72/18800	1.32954e-05	0.000476186	0.000395197	BST1/CD36/CLEC7A/FPR2/EDN1/TYROBP/NCF2/CYBB/FBLN5/MIR21/CD177/PRKCD/NCF1/ITGAM	14
GO:0007599	BP	GO:0007599	hemostasis	28/956	227/18800	1.33657e-05	0.000476186	0.000395197	THBD/PLAUR/SERPINA1/FCER1G/GNA13/CD36/PLAU/VWF/EDN1/THBS1/ZNF385A/IL6ST/SERPING1/TLR4/P2RX1/PLEK/CYP4F2/IL6/LYN/PRKCD/SERPINB2/F2R/PEAR1/PROS1/SELP/CD40LG/EMILIN2/NFE2	28
GO:0000302	BP	GO:0000302	response to reactive oxygen species	26/956	203/18800	1.38061e-05	0.000488508	0.000405423	MMP9/FOS/CD36/SIRPA/NR4A3/PPIF/JUN/EDN1/TNFAIP3/NME8/CYP2E1/HMOX1/OSER1/FBLN5/SETX/MIR21/LRRK2/IL6/SESN3/HP/AREG/PRKCD/ARG1/SLC8A1/ZNF277/NCF1	26
GO:0002832	BP	GO:0002832	negative regulation of response to biotic stimulus	18/956	113/18800	1.53482e-05	0.000539379	0.000447641	IRAK3/TRIB1/LILRB1/LILRA2/GRN/SERPING1/TNFAIP3/HTRA1/DUSP10/RIOK3/VSIG4/FGL2/MIR21/ARG1/USP18/SEC14L1/RNF125/OAS1	18
GO:0062197	BP	GO:0062197	cellular response to chemical stress	36/956	332/18800	1.58996e-05	0.000554981	0.00046059	NR4A2/MMP9/FOS/CD36/DDIT3/EPAS1/VNN1/SIRPA/NR4A3/PPIF/JUN/EDN1/TNFAIP3/TNF/TLR4/NME8/HMOX1/OSER1/FBLN5/SETX/MIR21/DAPK1/SNCA/LRRK2/IL6/ATG7/YBX3/PRKCD/ARG1/PTGS2/RAD52/ZNF277/NCF1/KEAP1/DNAJA1/ERMP1	36
GO:0044703	BP	GO:0044703	multi-organism reproductive process	26/956	205/18800	1.64472e-05	0.000570243	0.000473256	THBD/IL1B/FOSB/MMP9/FOS/IGFBP7/MAFF/ADM/PTAFR/CLIC5/EDN1/PZP/UMPS/LIF/P2RX1/PRDM1/JUNB/GJA1/MIR21/ADCY7/RGS2/RLN1/ARG1/UBE2A/PTGS2/CNR1	26
GO:0002827	BP	GO:0002827	positive regulation of T-helper 1 type immune response	7/956	18/18800	1.66981e-05	0.000575083	0.000477273	IL1B/CCR2/SLC11A1/IL23R/SLAMF1/ARID5A/IL18	7
GO:0002822	BP	GO:0002822	regulation of adaptive immune response based on somatic recombination of immune receptors built from immunoglobulin superfamily domains	23/956	173/18800	2.33504e-05	0.000798861	0.000662991	IL1B/NFKBIZ/NLRP3/BCL6/CCR2/CLEC7A/SLC11A1/LILRB1/CD55/CR2/TNFAIP3/TNF/IL23R/SLAMF1/CD1D/ARID5A/MIR21/IL6/MSH2/TNFSF13/ARG1/IL18/NOD2	23
GO:0062207	BP	GO:0062207	regulation of pattern recognition receptor signaling pathway	17/956	106/18800	2.39888e-05	0.000815305	0.000676638	IRAK3/TLR2/CD36/PELI1/SLC15A3/CD300LF/LILRA2/TNFAIP3/TLR4/RIOK3/TREML4/ANKRD17/LYN/NINJ1/SEC14L1/RNF125/NOD2	17
GO:0002573	BP	GO:0002573	myeloid leukocyte differentiation	26/956	210/18800	2.51696e-05	0.000844202	0.000700621	MAFB/GAB2/TLR2/CCL3/MMP9/FOS/TRIB1/LILRB1/LILRB3/JUN/TNFAIP6/OSCAR/TYROBP/SPI1/TNF/TLR4/CEBPB/IL23R/LIF/FES/KLF10/CSF1R/JUNB/ID2/LYN/KIT	26
GO:0035743	BP	GO:0035743	CD4-positive, alpha-beta T cell cytokine production	7/956	19/18800	2.52797e-05	0.000844202	0.000700621	IL1B/NLRP3/SLAMF1/ARID5A/IL6/ARG1/IL18	7
GO:0030316	BP	GO:0030316	osteoclast differentiation	16/956	96/18800	2.53293e-05	0.000844202	0.000700621	MAFB/GAB2/CCL3/FOS/LILRB1/LILRB3/TNFAIP6/OSCAR/TYROBP/TNF/TLR4/CEBPB/IL23R/KLF10/CSF1R/JUNB	16
GO:1904705	BP	GO:1904705	regulation of vascular associated smooth muscle cell proliferation	15/956	86/18800	2.58813e-05	0.000857068	0.000711298	CDKN1A/MMP9/GNA13/MEF2D/NR4A3/JUN/EDN1/TNF/ADAMTS1/BMPR1A/HMOX1/GJA1/MIR21/PDCD4/PTEN	15
GO:0002429	BP	GO:0002429	immune response-activating cell surface receptor signaling pathway	33/956	300/18800	2.65338e-05	0.000867556	0.000720002	FCN1/FCER1G/NFKBIZ/C5AR1/CLEC7A/BCL10/NR4A3/FPR2/GCSAM/BMX/TYROBP/PDE4B/LILRA2/FPR1/CR2/FFAR2/EIF2B3/FGR/PRAM1/HCK/UBASH3A/LAX1/CARD11/THEMIS/LYN/PRKCD/NCR3/THEMIS2/MNDA/KLHL6/KIR2DS2/YES1/BLNK	33
GO:0002757	BP	GO:0002757	immune response-activating signal transduction	33/956	300/18800	2.65338e-05	0.000867556	0.000720002	FCN1/FCER1G/NFKBIZ/C5AR1/CLEC7A/BCL10/NR4A3/FPR2/GCSAM/BMX/TYROBP/PDE4B/LILRA2/FPR1/CR2/FFAR2/EIF2B3/FGR/PRAM1/HCK/UBASH3A/LAX1/CARD11/THEMIS/LYN/PRKCD/NCR3/THEMIS2/MNDA/KLHL6/KIR2DS2/YES1/BLNK	33
GO:0043300	BP	GO:0043300	regulation of leukocyte degranulation	11/956	49/18800	2.72673e-05	0.00088593	0.000735252	GAB2/CCR2/PTAFR/SPI1/FGR/FES/PRAM1/HMOX1/CD177/LYN/ITGAM	11
GO:0034341	BP	GO:0034341	response to interferon-gamma	20/956	140/18800	2.75391e-05	0.000889167	0.000737938	CCL20/TLR2/CXCL16/CCL3/CCL4/RAB20/SIRPA/SLC11A1/EDN1/TNF/TLR4/IL23R/CCL14/HCK/DAPK1/SNCA/GBP4/GBP3/CDC42EP4/ARG1	20
GO:0090022	BP	GO:0090022	regulation of neutrophil chemotaxis	9/956	33/18800	2.79346e-05	0.000896337	0.000743888	BST1/C5AR1/TNFAIP6/EDN1/MPP1/DAPK2/DPP4/CXCL8/NOD2	9
GO:0150077	BP	GO:0150077	regulation of neuroinflammatory response	10/956	41/18800	2.92486e-05	0.000932705	0.000774071	IL1B/CCL3/MMP9/GRN/TNF/CD200R1/LRRK2/IL6/PTGS2/IL18	10
GO:0045444	BP	GO:0045444	fat cell differentiation	28/956	237/18800	2.96906e-05	0.000939454	0.000779672	MAFB/NR4A2/ZFP36/LRG1/DDIT3/METRNL/NR4A3/JDP2/ZNF385A/FFAR2/TNF/CEBPB/DUSP10/ADRB2/EGR2/KLF4/CREBL2/MEX3C/ADIRF/MIR21/SYAP1/RGS2/IL6/ID2/CEBPD/PTGS2/NAPEPLD/MKKS	28
GO:1990874	BP	GO:1990874	vascular associated smooth muscle cell proliferation	15/956	87/18800	2.98239e-05	0.000939454	0.000779672	CDKN1A/MMP9/GNA13/MEF2D/NR4A3/JUN/EDN1/TNF/ADAMTS1/BMPR1A/HMOX1/GJA1/MIR21/PDCD4/PTEN	15
GO:0050671	BP	GO:0050671	positive regulation of lymphocyte proliferation	20/956	141/18800	3.0586e-05	0.000951852	0.000789961	IL1B/BST1/CDKN1A/BCL6/CCR2/PELI1/LILRB2/IRS2/CD55/IL6ST/TLR4/IL23R/SLAMF1/CD1D/CARD11/MIR21/IL6/IL18/FCGR3A/CD40LG	20
GO:0070555	BP	GO:0070555	response to interleukin-1	20/956	141/18800	3.0586e-05	0.000951852	0.000789961	IL1R2/CCL20/IRAK3/IL1B/CCL3/CCL4/IL1RN/SIRPA/EDN1/CHI3L1/EGR1/CEBPB/CCL14/MIR21/SNCA/CAMP/IL6/GBP3/CXCL8/PTGIS	20
GO:0002460	BP	GO:0002460	adaptive immune response based on somatic recombination of immune receptors built from immunoglobulin superfamily domains	38/956	370/18800	3.16597e-05	0.000979365	0.000812795	IL1B/FCER1G/NFKBIZ/ICAM1/NLRP3/BCL6/CCR2/CLEC7A/SLC11A1/LILRB1/BCL10/LY9/CD55/FCGR1A/NFKB2/TLR8/CR2/SERPING1/TNFAIP3/TNF/TLR4/IL23R/SLAMF1/CD1D/ARID5A/KDM5D/MIR21/IL6/CSF2RB/MSH2/TNFSF13/PRKCD/ARG1/IL18/FCGR3A/KLHL6/CD40LG/NOD2	38
GO:0044706	BP	GO:0044706	multi-multicellular organism process	26/956	213/18800	3.22298e-05	0.000991065	0.000822505	THBD/IL1B/FOSB/MMP9/FOS/IGFBP7/MAFF/ADM/PTAFR/CLIC5/EDN1/PZP/UMPS/LIF/P2RX1/PRDM1/JUNB/GJA1/MIR21/ADCY7/RGS2/RLN1/ARG1/UBE2A/PTGS2/CNR1	26
GO:0032602	BP	GO:0032602	chemokine production	16/956	98/18800	3.29597e-05	0.00100751	0.000836156	IL1B/TREM1/TLR2/CLEC7A/SIRPA/EGR1/FFAR2/TNF/TLR4/CSF1R/KLF4/HMOX1/IL6/IL18/OAS1/NOD2	16
GO:0002218	BP	GO:0002218	activation of innate immune response	12/956	59/18800	3.41066e-05	0.00103644	0.000860162	FCN1/CLEC7A/TYROBP/LILRA2/FFAR2/TLR4/HCK/TRIM5/LYN/MNDA/KIR2DS2/CASP6	12
GO:0034142	BP	GO:0034142	toll-like receptor 4 signaling pathway	10/956	42/18800	3.66533e-05	0.00110732	0.000918984	PELI1/NFKBIA/CD14/LILRA2/TNFAIP3/TLR4/LY96/LYN/NINJ1/OAS1	10
GO:0002675	BP	GO:0002675	positive regulation of acute inflammatory response	8/956	27/18800	4.05569e-05	0.00121812	0.00101094	IL1B/IL6ST/FFAR2/TNF/IL6/PTGS2/ALOX5AP/CNR1	8
GO:0032722	BP	GO:0032722	positive regulation of chemokine production	13/956	70/18800	4.47483e-05	0.00132983	0.00110365	IL1B/TLR2/CLEC7A/EGR1/FFAR2/TNF/TLR4/CSF1R/HMOX1/IL6/IL18/OAS1/NOD2	13
GO:0045785	BP	GO:0045785	positive regulation of cell adhesion	43/956	446/18800	4.4791e-05	0.00132983	0.00110365	IL1B/PLAUR/CD83/NFKBIZ/MAP3K8/NLRP3/BCL6/CD36/CCR2/SIRPB1/VNN1/LILRB2/SIRPA/LILRB1/BCL10/NR4A3/RIN2/PTAFR/CD55/IL6ST/TNF/IL23R/LIF/DUSP10/EGR3/SLAMF1/CD1D/CARD11/ARL2/MIR21/IL6/LYN/DPP4/DOCK5/TEK/SIRPG/IL18/SELP/CD40LG/TGM2/EMILIN2/YES1/NOD2	43
GO:0042554	BP	GO:0042554	superoxide anion generation	10/956	43/18800	4.56022e-05	0.00134618	0.00111722	CLEC7A/FPR2/EDN1/TYROBP/NCF2/CYBB/CD177/PRKCD/NCF1/ITGAM	10
GO:0002446	BP	GO:0002446	neutrophil mediated immunity	9/956	35/18800	4.66594e-05	0.00136956	0.00113662	TREM1/ANXA3/PTAFR/SPI1/PRAM1/CD177/IL6/ARG1/ITGAM	9
GO:0001818	BP	GO:0001818	negative regulation of cytokine production	37/956	363/18800	4.70843e-05	0.00137422	0.0011405	IL1R2/IRAK3/ZFP36/CD83/NLRP3/BCL6/DDIT3/CD33/SIRPA/SLC11A1/SRGN/LILRB1/LRRC32/TYROBP/THBS1/TLR8/TNFAIP3/TNF/TLR4/CD200R1/IL23R/ORM1/LILRA5/CLEC4A/KLF4/VSIG4/SLAMF1/FURIN/HMOX1/MIR21/ADCY7/IL6/PDCD4/ARG1/RNF125/OAS1/NOD2	37
GO:0072593	BP	GO:0072593	reactive oxygen species metabolic process	27/956	231/18800	4.93922e-05	0.00143138	0.00118793	BST1/PMAIP1/CDKN1A/GADD45A/CD36/CLEC7A/FPR2/EDN1/TYROBP/THBS1/TNF/TLR4/SLC25A33/NCF2/GPX3/PID1/CYBB/FBLN5/MIR21/CD177/SNCA/LRRK2/HP/PRKCD/DDIT4/NCF1/ITGAM	27
GO:0002698	BP	GO:0002698	negative regulation of immune effector process	17/956	112/18800	4.95967e-05	0.00143138	0.00118793	IRAK3/BCL6/CCR2/LILRB1/CD55/SPI1/GRN/CR2/SERPING1/TNF/DUSP10/VSIG4/SLAMF1/FGL2/HMOX1/ARG1/NOD2	17
GO:2000379	BP	GO:2000379	positive regulation of reactive oxygen species metabolic process	13/956	71/18800	5.22611e-05	0.00149989	0.00124479	CDKN1A/GADD45A/CD36/CLEC7A/FPR2/TYROBP/THBS1/TLR4/PID1/CD177/SNCA/PRKCD/ITGAM	13
GO:0034599	BP	GO:0034599	cellular response to oxidative stress	31/956	284/18800	5.33565e-05	0.00152287	0.00126386	NR4A2/MMP9/FOS/CD36/EPAS1/VNN1/SIRPA/NR4A3/PPIF/JUN/EDN1/TNFAIP3/TNF/TLR4/NME8/HMOX1/OSER1/FBLN5/SETX/MIR21/DAPK1/SNCA/LRRK2/IL6/PRKCD/ARG1/RAD52/ZNF277/NCF1/KEAP1/ERMP1	31
GO:0002758	BP	GO:0002758	innate immune response-activating signal transduction	8/956	28/18800	5.42617e-05	0.0015402	0.00127824	FCN1/CLEC7A/TYROBP/LILRA2/FFAR2/HCK/LYN/KIR2DS2	8
GO:0034614	BP	GO:0034614	cellular response to reactive oxygen species	20/956	147/18800	5.60643e-05	0.00158267	0.00131349	MMP9/FOS/CD36/SIRPA/NR4A3/PPIF/JUN/EDN1/TNFAIP3/NME8/OSER1/FBLN5/SETX/MIR21/LRRK2/IL6/PRKCD/ARG1/ZNF277/NCF1	20
GO:0002468	BP	GO:0002468	dendritic cell antigen processing and presentation	6/956	15/18800	5.73118e-05	0.00160909	0.00133542	SLC11A1/THBS1/CD68/CLEC4A/FGL2/NOD2	6
GO:0007596	BP	GO:0007596	blood coagulation	26/956	221/18800	6.06019e-05	0.00169227	0.00140445	THBD/PLAUR/SERPINA1/FCER1G/GNA13/CD36/PLAU/VWF/EDN1/THBS1/IL6ST/SERPING1/TLR4/P2RX1/PLEK/CYP4F2/IL6/LYN/PRKCD/SERPINB2/F2R/PEAR1/PROS1/SELP/CD40LG/EMILIN2	26
GO:0045936	BP	GO:0045936	negative regulation of phosphate metabolic process	42/956	440/18800	6.86747e-05	0.00190738	0.00158298	IRAK3/IL1B/CDA/PPP1R15A/CDKN1A/GADD45A/SAMSN1/C9orf72/SIRPA/CHP1/TRIB1/SOCS3/IRS2/GADD45B/JUN/COX11/TNFAIP3/TNF/NOG/FBP1/DUSP6/DUSP10/DUSP7/PLEK/CTDSPL/LAX1/PID1/DUSP1/SNCA/LRRK2/RGS2/ZFYVE28/LYN/PRKCD/PDCD4/SLC8A1/IGFBP3/DDIT4/PPP1R16B/PTEN/DNAJA1/NPRL2	42
GO:0051250	BP	GO:0051250	negative regulation of lymphocyte activation	21/956	161/18800	6.91122e-05	0.00190864	0.00158402	BCL6/PELI1/SAMSN1/LILRB2/LILRB1/CRTAM/LRRC32/TYROBP/TNFAIP8L2/TNFAIP3/FGR/CEBPB/VSIG4/LAX1/FGL2/MIR21/ID2/LYN/LST1/ARG1/MNDA	21
GO:0007249	BP	GO:0007249	I-kappaB kinase/NF-kappaB signaling	31/956	288/18800	6.94588e-05	0.00190864	0.00158402	S100A12/IL1B/CLEC4D/TLR2/CD36/PELI1/CLEC7A/SECTM1/NFKBIA/SIRPA/BCL10/EDN1/TLR8/TRIM68/TNFAIP3/TNF/TLR4/CASP10/SNIP1/WLS/RIOK3/PELI2/HMOX1/CARD11/GJA1/ANKRD17/TRIM5/PLK2/F2R/OPTN/NOD2	31
GO:0010563	BP	GO:0010563	negative regulation of phosphorus metabolic process	42/956	441/18800	7.22864e-05	0.00197583	0.00163978	IRAK3/IL1B/CDA/PPP1R15A/CDKN1A/GADD45A/SAMSN1/C9orf72/SIRPA/CHP1/TRIB1/SOCS3/IRS2/GADD45B/JUN/COX11/TNFAIP3/TNF/NOG/FBP1/DUSP6/DUSP10/DUSP7/PLEK/CTDSPL/LAX1/PID1/DUSP1/SNCA/LRRK2/RGS2/ZFYVE28/LYN/PRKCD/PDCD4/SLC8A1/IGFBP3/DDIT4/PPP1R16B/PTEN/DNAJA1/NPRL2	42
GO:0050679	BP	GO:0050679	positive regulation of epithelial cell proliferation	25/956	211/18800	7.42626e-05	0.00201916	0.00167574	GLUL/LRG1/C5AR1/ID1/NR4A3/JUN/GRN/ZNF703/TNFAIP3/TNF/NOG/HTRA1/EGR3/BMPR1A/CAV2/HMOX1/MIR21/AREG/TEK/ARG1/FZD7/LAMB1/EMC10/PPP1R16B/NOD2	25
GO:0045730	BP	GO:0045730	respiratory burst	9/956	37/18800	7.50114e-05	0.00202884	0.00168378	CLEC7A/SLC11A1/CD55/GRN/DUSP10/HCK/NCF2/CYBB/NCF1	9
GO:0045670	BP	GO:0045670	regulation of osteoclast differentiation	12/956	64/18800	7.91813e-05	0.00213047	0.00176812	MAFB/CCL3/FOS/LILRB1/LILRB3/TNFAIP6/TYROBP/TNF/TLR4/CEBPB/IL23R/KLF10	12
GO:1904707	BP	GO:1904707	positive regulation of vascular associated smooth muscle cell proliferation	10/956	46/18800	8.44056e-05	0.00225927	0.00187501	MMP9/MEF2D/NR4A3/JUN/EDN1/TNF/ADAMTS1/BMPR1A/GJA1/MIR21	10
GO:0002761	BP	GO:0002761	regulation of myeloid leukocyte differentiation	17/956	117/18800	8.69748e-05	0.00231604	0.00192213	MAFB/CCL3/FOS/TRIB1/LILRB1/LILRB3/TNFAIP6/TYROBP/TNF/TLR4/CEBPB/IL23R/LIF/FES/KLF10/ID2/LYN	17
GO:0045986	BP	GO:0045986	negative regulation of smooth muscle contraction	6/956	16/18800	8.77592e-05	0.00232427	0.00192895	CALCRL/ADRB2/RGS2/DOCK5/PTGS2/DOCK4	6
GO:0050817	BP	GO:0050817	coagulation	26/956	226/18800	8.81835e-05	0.00232427	0.00192895	THBD/PLAUR/SERPINA1/FCER1G/GNA13/CD36/PLAU/VWF/EDN1/THBS1/IL6ST/SERPING1/TLR4/P2RX1/PLEK/CYP4F2/IL6/LYN/PRKCD/SERPINB2/F2R/PEAR1/PROS1/SELP/CD40LG/EMILIN2	26
GO:0006940	BP	GO:0006940	regulation of smooth muscle contraction	12/956	65/18800	9.26736e-05	0.00243021	0.00201688	PTAFR/EDN1/CALCRL/ADRB2/P2RX1/MIR21/RGS2/DOCK5/PTGS2/F2R/DOCK4/KIT	12
GO:0002369	BP	GO:0002369	T cell cytokine production	9/956	38/18800	9.38929e-05	0.00243713	0.00202263	IL1B/NLRP3/CCR2/CD55/SLAMF1/ARID5A/IL6/ARG1/IL18	9
GO:0002724	BP	GO:0002724	regulation of T cell cytokine production	9/956	38/18800	9.38929e-05	0.00243713	0.00202263	IL1B/NLRP3/CCR2/CD55/SLAMF1/ARID5A/IL6/ARG1/IL18	9
GO:0002437	BP	GO:0002437	inflammatory response to antigenic stimulus	13/956	75/18800	9.43528e-05	0.00243713	0.00202263	IL1RN/FCGR1A/CD68/TNF/FGR/HCK/FURIN/LYN/PLK2/FCGR3A/YES1/CNR1/NOD2	13
GO:0002687	BP	GO:0002687	positive regulation of leukocyte migration	19/956	141/18800	9.71937e-05	0.00249802	0.00207316	CCL20/CCL3/ICAM1/CCL4/C5AR1/CCR2/FPR2/PTAFR/EDN1/THBS1/SPI1/PLA2G7/DAPK2/TNF/CSF1R/SLAMF1/IL6/CXCL8/SELP	19
GO:0006979	BP	GO:0006979	response to oxidative stress	41/956	433/18800	9.96534e-05	0.00254856	0.0021151	NR4A2/MMP9/FOS/CD36/EPAS1/VNN1/SIRPA/NR4A3/PPIF/JUN/EDN1/BTG1/TNFAIP3/TNF/TLR4/OGG1/GPX3/NME8/CYP2E1/HMOX1/OSER1/FBLN5/SETX/MIR21/DAPK1/SNCA/LRRK2/IL6/SESN3/HP/AREG/PRKCD/ARG1/SLC8A1/PTGS2/RAD52/ZNF277/NCF1/KEAP1/HMOX2/ERMP1	41
GO:0097193	BP	GO:0097193	intrinsic apoptotic signaling pathway	31/956	295/18800	0.000108469	0.00275015	0.00228241	PLAUR/PPP1R15A/PMAIP1/S100A9/CDKN1A/MMP9/DDIT3/VNN1/BCL2A1/TP53BP2/PPIF/GRINA/SKIL/ZNF385A/S100A8/DAPK2/TNF/CEBPB/HMOX1/MIR21/LRRK2/YBX3/PRKCD/PTGS2/ARMC10/BCL2L11/SIAH1/DDIT4/MOAP1/CASP6/DNAJA1	31
GO:0002292	BP	GO:0002292	T cell differentiation involved in immune response	13/956	76/18800	0.000108601	0.00275015	0.00228241	CLEC4D/FCER1G/NFKBIZ/NLRP3/BCL6/CLEC4E/LY9/EOMES/IL23R/FGL2/MIR21/IL6/IL18	13
GO:0032642	BP	GO:0032642	regulation of chemokine production	15/956	97/18800	0.000109161	0.00275086	0.002283	IL1B/TLR2/CLEC7A/SIRPA/EGR1/FFAR2/TNF/TLR4/CSF1R/KLF4/HMOX1/IL6/IL18/OAS1/NOD2	15
GO:0002604	BP	GO:0002604	regulation of dendritic cell antigen processing and presentation	5/956	11/18800	0.000120204	0.00301443	0.00250174	SLC11A1/THBS1/CD68/FGL2/NOD2	5
GO:0006953	BP	GO:0006953	acute-phase response	10/956	48/18800	0.000123494	0.00306717	0.00254551	IL1B/SERPINA1/CD163/TNF/CEBPB/ORM1/IL6/HP/PTGS2/CNR1	10
GO:0010543	BP	GO:0010543	regulation of platelet activation	10/956	48/18800	0.000123494	0.00306717	0.00254551	THBD/FCER1G/IL6ST/TLR4/PLEK/IL6/LYN/PRKCD/SELP/EMILIN2	10
GO:0002544	BP	GO:0002544	chronic inflammatory response	6/956	17/18800	0.000129806	0.00319324	0.00265013	S100A9/VNN1/THBS1/S100A8/TNFAIP3/TNF	6
GO:0090594	BP	GO:0090594	inflammatory response to wounding	6/956	17/18800	0.000129806	0.00319324	0.00265013	CCR2/GRN/TLR4/HMOX1/MIR21/F2R	6
GO:0042326	BP	GO:0042326	negative regulation of phosphorylation	37/956	382/18800	0.000135829	0.00330987	0.00274693	IRAK3/IL1B/CDKN1A/GADD45A/SAMSN1/C9orf72/SIRPA/CHP1/TRIB1/SOCS3/IRS2/GADD45B/JUN/COX11/TNFAIP3/NOG/FBP1/DUSP6/DUSP10/DUSP7/CTDSPL/LAX1/PID1/DUSP1/SNCA/LRRK2/RGS2/ZFYVE28/LYN/PRKCD/PDCD4/SLC8A1/IGFBP3/DDIT4/PTEN/DNAJA1/NPRL2	37
GO:0050878	BP	GO:0050878	regulation of body fluid levels	37/956	382/18800	0.000135829	0.00330987	0.00274693	THBD/PLAUR/SERPINA1/FCER1G/GNA13/CD36/PLAU/VWF/ADM/EDN1/THBS1/ZNF385A/UMPS/IL6ST/SERPING1/TLR4/OAS2/P2RX1/PLEK/CYP4F2/GJA1/COPA/SLC22A4/IL6/LYN/PRKCD/SERPINB2/SOCS2/F2R/PEAR1/PROS1/SELP/CD40LG/EMILIN2/PDSS2/PRKACB/NFE2	37
GO:0032740	BP	GO:0032740	positive regulation of interleukin-17 production	7/956	24/18800	0.000138849	0.00336757	0.00279481	SLC7A5/LY9/IL23R/ARID5A/IL6/IL18/NOD2	7
GO:0071353	BP	GO:0071353	cellular response to interleukin-4	8/956	32/18800	0.000153206	0.00369842	0.00306939	NFIL3/CD300LF/TCF7/ARG1/SHPK/IL24/KEAP1/CDK4	8
GO:0045766	BP	GO:0045766	positive regulation of angiogenesis	22/956	183/18800	0.000158992	0.00380257	0.00315583	IL1B/LRG1/C5AR1/ANXA3/ADM/CHI3L1/BTG1/THBS1/GRN/KLF4/RAMP2/HMOX1/CYBB/MIR21/CAMP/TEK/NINJ1/CXCL8/EMC10/GAB1/EMILIN2/PTGIS	22
GO:1904018	BP	GO:1904018	positive regulation of vasculature development	22/956	183/18800	0.000158992	0.00380257	0.00315583	IL1B/LRG1/C5AR1/ANXA3/ADM/CHI3L1/BTG1/THBS1/GRN/KLF4/RAMP2/HMOX1/CYBB/MIR21/CAMP/TEK/NINJ1/CXCL8/EMC10/GAB1/EMILIN2/PTGIS	22
GO:0050730	BP	GO:0050730	regulation of peptidyl-tyrosine phosphorylation	28/956	261/18800	0.000161929	0.00385174	0.00319664	HBEGF/BST1/CD36/CLEC7A/SAMSN1/SOCS3/PDGFC/FCGR1A/IL6ST/EREG/TNF/IL23R/LIF/CSF1R/LILRA5/IL6/ZFYVE28/LYN/AREG/PRKCD/AFAP1L2/IL18/PECAM1/NCF1/IL24/KIT/YES1/NOD2	28
GO:0048708	BP	GO:0048708	astrocyte differentiation	13/956	79/18800	0.000163028	0.00385174	0.00319664	IL1B/S100A9/C5AR1/FPR2/GRN/S100A8/IL6ST/TNF/TLR4/NOG/LIF/IL6/ID2	13
GO:0050673	BP	GO:0050673	epithelial cell proliferation	41/956	443/18800	0.000163285	0.00385174	0.00319664	ZFP36/GLUL/LRG1/C5AR1/MIR22/ID1/NR4A3/JUN/THBS1/GRN/ZNF703/MMRN2/EREG/TNFAIP3/TNF/NOG/HTRA1/CEBPB/DUSP10/PYGO2/EGR3/BMPR1A/CAV2/HMOX1/MIR21/IL6/SULF1/ID2/AREG/TEK/ARG1/FZD7/PTCH1/LAMB1/EMC10/SPARC/PPP1R16B/KIT/SDR16C5/PTEN/NOD2	41
GO:0071900	BP	GO:0071900	regulation of protein serine/threonine kinase activity	36/956	372/18800	0.000169282	0.00395992	0.00328642	S100A12/IRAK3/IL1B/ACSL1/CDKN1A/GADD45A/TRIB1/PDGFC/EDN1/THBS1/TNFAIP3/TNF/TLR4/DUSP10/CCNJL/DUSP7/CSF1R/ADRB2/LAX1/BMPR1A/BCCIP/DUSP1/GTF2H1/SNCA/LRRK2/SYAP1/RGS2/LYN/PRKCD/PDCD4/SLC8A1/CD40LG/KIT/PTEN/DNAJA1/NOD2	36
GO:2000377	BP	GO:2000377	regulation of reactive oxygen species metabolic process	19/956	147/18800	0.000169999	0.00395992	0.00328642	BST1/CDKN1A/GADD45A/CD36/CLEC7A/FPR2/TYROBP/THBS1/TNF/TLR4/SLC25A33/PID1/FBLN5/MIR21/CD177/SNCA/HP/PRKCD/ITGAM	19
GO:0006939	BP	GO:0006939	smooth muscle contraction	16/956	112/18800	0.000170171	0.00395992	0.00328642	SULF2/PTAFR/EDN1/CALCRL/ADRB2/P2RX1/MIR21/RGS2/SULF1/DOCK5/SLC8A1/PTGS2/F2R/DOCK4/KIT/MKKS	16
GO:0045429	BP	GO:0045429	positive regulation of nitric oxide biosynthetic process	9/956	41/18800	0.000175928	0.00407553	0.00338237	IL1B/CD36/CLEC7A/PTX3/EDN1/TNF/TLR4/KLF4/PTGS2	9
GO:1902041	BP	GO:1902041	regulation of extrinsic apoptotic signaling pathway via death domain receptors	10/956	50/18800	0.000176868	0.00407903	0.00338527	PMAIP1/ICAM1/ITPRIP/SKIL/THBS1/TNFAIP3/HMOX1/FEM1B/RNF34/PTEN	10
GO:0051607	BP	GO:0051607	defense response to virus	30/956	290/18800	0.000183616	0.00421582	0.00349879	IL1B/APOBEC3A/TLR2/PMAIP1/LILRB1/RNASE2/TLR8/TNFAIP3/HTRA1/IL23R/OAS2/RIOK3/FGL2/DEFA1/POLR3K/IFIH1/IL6/ANKRD17/RTP4/ATG7/TRIM5/GBP3/SEC14L1/BNIP3L/APOBEC3G/DDIT4/IRF2/RNF125/TRIM35/OAS1	30
GO:0007565	BP	GO:0007565	female pregnancy	22/956	185/18800	0.000186178	0.00424114	0.00351981	THBD/IL1B/FOSB/MMP9/FOS/IGFBP7/ADM/CLIC5/PZP/UMPS/LIF/PRDM1/JUNB/GJA1/MIR21/ADCY7/RGS2/RLN1/ARG1/UBE2A/PTGS2/CNR1	22
GO:0150078	BP	GO:0150078	positive regulation of neuroinflammatory response	6/956	18/18800	0.000186361	0.00424114	0.00351981	IL1B/CCL3/TNF/LRRK2/IL6/IL18	6
GO:0043407	BP	GO:0043407	negative regulation of MAP kinase activity	11/956	60/18800	0.000192319	0.00435755	0.00361642	IRAK3/IL1B/DUSP10/DUSP7/LAX1/DUSP1/RGS2/LYN/PRKCD/PDCD4/DNAJA1	11
GO:0048525	BP	GO:0048525	negative regulation of viral process	14/956	91/18800	0.00019379	0.0043717	0.00362816	APOBEC3A/ZFP36/FCN1/CH25H/PTX3/TNF/OAS2/IFIH1/SLPI/TRIM5/APOBEC3G/MORC2/OAS1/MPHOSPH8	14
GO:0140546	BP	GO:0140546	defense response to symbiont	30/956	291/18800	0.000195033	0.00438062	0.00363556	IL1B/APOBEC3A/TLR2/PMAIP1/LILRB1/RNASE2/TLR8/TNFAIP3/HTRA1/IL23R/OAS2/RIOK3/FGL2/DEFA1/POLR3K/IFIH1/IL6/ANKRD17/RTP4/ATG7/TRIM5/GBP3/SEC14L1/BNIP3L/APOBEC3G/DDIT4/IRF2/RNF125/TRIM35/OAS1	30
GO:0043410	BP	GO:0043410	positive regulation of MAPK cascade	44/956	491/18800	0.000197116	0.00440823	0.00365848	S100A12/CCL20/IL1B/GADD45A/CCL3/ICAM1/CCL4/C5AR1/CD36/CLEC7A/GADD45B/FPR2/PDGFC/JUN/EDN1/NECAB2/CHI3L1/THBS1/TPBG/SPI1/TNF/TLR4/LIF/CSF1R/LILRA5/CCL14/ADRB2/PELI2/SLAMF1/CAV2/MIR21/LRRK2/IL6/TRIM5/AVPI1/TEK/FZD7/EMC10/F2R/NCF1/NDST1/KIT/PTEN/NOD2	44
GO:0045428	BP	GO:0045428	regulation of nitric oxide biosynthetic process	11/956	61/18800	0.000223997	0.0049878	0.00413948	IL1B/CD36/CLEC7A/PTX3/SIRPA/EDN1/TNF/TLR4/KLF4/PTGS2/PTGIS	11
GO:0043123	BP	GO:0043123	positive regulation of I-kappaB kinase/NF-kappaB signaling	22/956	188/18800	0.000234652	0.00520262	0.00431776	S100A12/IL1B/CLEC4D/CD36/PELI1/CLEC7A/SECTM1/BCL10/TRIM68/TNF/TLR4/CASP10/WLS/PELI2/HMOX1/CARD11/GJA1/ANKRD17/TRIM5/PLK2/F2R/NOD2	22
GO:0002726	BP	GO:0002726	positive regulation of T cell cytokine production	7/956	26/18800	0.000241376	0.00526631	0.00437062	IL1B/NLRP3/CD55/SLAMF1/ARID5A/IL6/IL18	7
GO:0014829	BP	GO:0014829	vascular associated smooth muscle contraction	7/956	26/18800	0.000241376	0.00526631	0.00437062	EDN1/P2RX1/MIR21/DOCK5/SLC8A1/DOCK4/MKKS	7
GO:0031664	BP	GO:0031664	regulation of lipopolysaccharide-mediated signaling pathway	7/956	26/18800	0.000241376	0.00526631	0.00437062	CD36/TRIB1/CD55/LILRA2/TNFAIP3/LY96/TRIM5	7
GO:0070670	BP	GO:0070670	response to interleukin-4	8/956	34/18800	0.000241602	0.00526631	0.00437062	NFIL3/CD300LF/TCF7/ARG1/SHPK/IL24/KEAP1/CDK4	8
GO:1901342	BP	GO:1901342	regulation of vasculature development	34/956	351/18800	0.000249405	0.00541355	0.00449282	IL1B/GLUL/GADD45A/LRG1/C5AR1/CCR2/ID1/ANXA3/ADM/CHI3L1/BTG1/THBS1/GRN/TNFAIP3/TNF/ADAMTS1/KLF4/RAMP2/HMOX1/CYBB/MIR21/CAMP/IL6/SULF1/PLK2/TEK/NINJ1/CXCL8/EMC10/SPARC/GAB1/EMILIN2/PPP1R16B/PTGIS	34
GO:0019722	BP	GO:0019722	calcium-mediated signaling	23/956	202/18800	0.00025631	0.00547482	0.00454366	CCL20/BST1/CCL3/CCL4/CCR2/CCRL2/CLEC7A/CCR5/CHP1/FPR2/SLC24A4/EDN1/CXCR1/TNF/PLEK/CAMTA1/LRRK2/CXCR3/SLC8A1/CXCL8/CXCR6/CXCR2/SELP	23
GO:0002286	BP	GO:0002286	T cell activation involved in immune response	16/956	116/18800	0.000257066	0.00547482	0.00454366	CLEC4D/FCER1G/NFKBIZ/ICAM1/NLRP3/BCL6/CLEC4E/SLC11A1/LILRB1/LY9/EOMES/IL23R/FGL2/MIR21/IL6/IL18	16
GO:0071675	BP	GO:0071675	regulation of mononuclear cell migration	16/956	116/18800	0.000257066	0.00547482	0.00454366	CCL20/CCL3/CCL4/C5AR1/CCR2/FPR2/GCSAM/THBS1/SPI1/PLA2G7/TNF/CD200R1/CSF1R/SLAMF1/DUSP1/LYN	16
GO:0014002	BP	GO:0014002	astrocyte development	9/956	43/18800	0.000258464	0.00547482	0.00454366	IL1B/S100A9/C5AR1/FPR2/GRN/S100A8/TNF/TLR4/IL6	9
GO:1904407	BP	GO:1904407	positive regulation of nitric oxide metabolic process	9/956	43/18800	0.000258464	0.00547482	0.00454366	IL1B/CD36/CLEC7A/PTX3/EDN1/TNF/TLR4/KLF4/PTGS2	9
GO:0002523	BP	GO:0002523	leukocyte migration involved in inflammatory response	6/956	19/18800	0.000260706	0.00547482	0.00454366	S100A9/S100A8/FFAR2/TNF/SLAMF1/NINJ1	6
GO:0002888	BP	GO:0002888	positive regulation of myeloid leukocyte mediated immunity	6/956	19/18800	0.000260706	0.00547482	0.00454366	PTAFR/TYROBP/SPI1/CD177/ARG1/ITGAM	6
GO:0032930	BP	GO:0032930	positive regulation of superoxide anion generation	6/956	19/18800	0.000260706	0.00547482	0.00454366	CLEC7A/FPR2/TYROBP/CD177/PRKCD/ITGAM	6
GO:0042542	BP	GO:0042542	response to hydrogen peroxide	17/956	128/18800	0.000265018	0.00554285	0.00460012	SIRPA/NR4A3/PPIF/EDN1/TNFAIP3/HMOX1/OSER1/SETX/MIR21/LRRK2/IL6/HP/AREG/PRKCD/ARG1/SLC8A1/ZNF277	17
GO:0043433	BP	GO:0043433	negative regulation of DNA-binding transcription factor activity	22/956	190/18800	0.000272841	0.00566063	0.00469787	IRAK3/NLRP3/PELI1/DDIT3/SIK1/ID1/NFKBIA/CHP1/TRIB1/SPI1/EOMES/TNFAIP3/NFKBIE/KLF4/HMOX1/MIR21/ID2/BHLHE40/PTCH1/KEAP1/PTGIS/NOD2	22
GO:0050731	BP	GO:0050731	positive regulation of peptidyl-tyrosine phosphorylation	22/956	190/18800	0.000272841	0.00566063	0.00469787	HBEGF/CD36/CLEC7A/FCGR1A/IL6ST/EREG/TNF/IL23R/LIF/CSF1R/LILRA5/IL6/LYN/AREG/AFAP1L2/IL18/PECAM1/NCF1/IL24/KIT/YES1/NOD2	22
GO:0002690	BP	GO:0002690	positive regulation of leukocyte chemotaxis	14/956	94/18800	0.000274536	0.00567302	0.00470815	CCL3/CCL4/C5AR1/CCR2/FPR2/EDN1/THBS1/SPI1/PLA2G7/DAPK2/CSF1R/SLAMF1/IL6/CXCL8	14
GO:0050678	BP	GO:0050678	regulation of epithelial cell proliferation	36/956	382/18800	0.00028352	0.00583532	0.00484285	ZFP36/GLUL/LRG1/C5AR1/MIR22/ID1/NR4A3/JUN/THBS1/GRN/ZNF703/MMRN2/EREG/TNFAIP3/TNF/NOG/HTRA1/DUSP10/PYGO2/EGR3/BMPR1A/CAV2/HMOX1/MIR21/SULF1/AREG/TEK/ARG1/FZD7/PTCH1/LAMB1/EMC10/SPARC/PPP1R16B/PTEN/NOD2	36
GO:0032613	BP	GO:0032613	interleukin-10 production	11/956	63/18800	0.00030071	0.00611601	0.0050758	TLR2/CD83/CLEC7A/LILRB1/TYROBP/TLR4/IL23R/LILRA5/IL6/CD40LG/NOD2	11
GO:0032653	BP	GO:0032653	regulation of interleukin-10 production	11/956	63/18800	0.00030071	0.00611601	0.0050758	TLR2/CD83/CLEC7A/LILRB1/TYROBP/TLR4/IL23R/LILRA5/IL6/CD40LG/NOD2	11
GO:0070542	BP	GO:0070542	response to fatty acid	11/956	63/18800	0.00030071	0.00611601	0.0050758	ACSL1/TLR2/CD36/PTAFR/EDN1/TBXAS1/FFAR2/DGAT2/PID1/PTGS2/CDK4	11
GO:0032494	BP	GO:0032494	response to peptidoglycan	5/956	13/18800	0.000307429	0.00619939	0.005145	IRAK3/C5AR1/CAMP/IL6/NOD2	5
GO:2001198	BP	GO:2001198	regulation of dendritic cell differentiation	5/956	13/18800	0.000307429	0.00619939	0.005145	LILRB2/LILRB1/TMEM176B/TMEM176A/CEBPB	5
GO:0001933	BP	GO:0001933	negative regulation of protein phosphorylation	33/956	341/18800	0.000310912	0.00619939	0.005145	IRAK3/IL1B/CDKN1A/GADD45A/SAMSN1/C9orf72/SIRPA/CHP1/TRIB1/SOCS3/GADD45B/JUN/TNFAIP3/NOG/DUSP6/DUSP10/DUSP7/CTDSPL/LAX1/PID1/DUSP1/SNCA/LRRK2/RGS2/ZFYVE28/LYN/PRKCD/PDCD4/SLC8A1/IGFBP3/DDIT4/PTEN/DNAJA1	33
GO:0002220	BP	GO:0002220	innate immune response activating cell surface receptor signaling pathway	7/956	27/18800	0.000311663	0.00619939	0.005145	FCN1/CLEC7A/TYROBP/LILRA2/FFAR2/LYN/KIR2DS2	7
GO:0002719	BP	GO:0002719	negative regulation of cytokine production involved in immune response	7/956	27/18800	0.000311663	0.00619939	0.005145	IRAK3/BCL6/LILRB1/TNF/SLAMF1/HMOX1/ARG1	7
GO:0051092	BP	GO:0051092	positive regulation of NF-kappaB transcription factor activity	19/956	154/18800	0.00031201	0.00619939	0.005145	S100A12/IRAK3/IL1B/TLR2/S100A9/NLRP3/CD36/CLEC7A/BCL10/S100A8/TRIM68/TNF/TLR4/CARD11/TRIM5/IL18/CD40LG/NOD2/SLCO3A1	19
GO:0071346	BP	GO:0071346	cellular response to interferon-gamma	16/956	118/18800	0.000313364	0.00620244	0.00514753	CCL20/TLR2/CCL3/CCL4/RAB20/SIRPA/EDN1/TNF/TLR4/CCL14/HCK/DAPK1/GBP4/GBP3/CDC42EP4/ARG1	16
GO:2001233	BP	GO:2001233	regulation of apoptotic signaling pathway	35/956	370/18800	0.000319199	0.00629383	0.00522338	NR4A2/IL1B/PLAUR/PMAIP1/S100A9/MMP9/ICAM1/ITPRIP/DDIT3/VNN1/BCL10/PPIF/GRINA/SKIL/THBS1/ZNF385A/S100A8/DAPK2/G0S2/TNFAIP3/TNF/NOG/HMOX1/MIR21/LRRK2/YBX3/PRKCD/FEM1B/PTGS2/ARMC10/BCL2L11/SIAH1/RNF34/PTEN/DNAJA1	35
GO:0019882	BP	GO:0019882	antigen processing and presentation	15/956	107/18800	0.000331604	0.00651357	0.00540574	FCER1G/ICAM1/RAB32/LILRB2/SLC11A1/THBS1/CD68/RAB8B/CLEC4A/CD1D/FGL2/KDM5D/IFI30/CTSS/NOD2	15
GO:0080164	BP	GO:0080164	regulation of nitric oxide metabolic process	11/956	64/18800	0.000346687	0.00678404	0.00563021	IL1B/CD36/CLEC7A/PTX3/SIRPA/EDN1/TNF/TLR4/KLF4/PTGS2/PTGIS	11
GO:0002577	BP	GO:0002577	regulation of antigen processing and presentation	6/956	20/18800	0.000356499	0.00694971	0.0057677	LILRB2/SLC11A1/THBS1/CD68/FGL2/NOD2	6
GO:0002861	BP	GO:0002861	regulation of inflammatory response to antigenic stimulus	9/956	45/18800	0.000370751	0.00710018	0.00589258	TNF/FGR/HCK/FURIN/LYN/PLK2/YES1/CNR1/NOD2	9
GO:0032620	BP	GO:0032620	interleukin-17 production	9/956	45/18800	0.000370751	0.00710018	0.00589258	DDIT3/SLC7A5/LY9/TLR4/IL23R/ARID5A/IL6/IL18/NOD2	9
GO:0032660	BP	GO:0032660	regulation of interleukin-17 production	9/956	45/18800	0.000370751	0.00710018	0.00589258	DDIT3/SLC7A5/LY9/TLR4/IL23R/ARID5A/IL6/IL18/NOD2	9
GO:1902622	BP	GO:1902622	regulation of neutrophil migration	9/956	45/18800	0.000370751	0.00710018	0.00589258	BST1/C5AR1/TNFAIP6/EDN1/MPP1/DAPK2/DPP4/CXCL8/NOD2	9
GO:0018108	BP	GO:0018108	peptidyl-tyrosine phosphorylation	35/956	373/18800	0.000371089	0.00710018	0.00589258	HBEGF/EFEMP1/BST1/CD36/CLEC7A/SAMSN1/SOCS3/PDGFC/BMX/FCGR1A/IL6ST/EREG/DYRK4/TNF/FGR/IL23R/LIF/FES/CSF1R/LILRA5/HCK/IL6/ZFYVE28/LYN/AREG/PRKCD/TEK/AFAP1L2/IL18/PECAM1/NCF1/IL24/KIT/YES1/NOD2	35
GO:0045055	BP	GO:0045055	regulated exocytosis	25/956	234/18800	0.000378224	0.00720998	0.00598371	GAB2/CCL3/CCR2/ANXA3/NR4A3/PTAFR/SPI1/FGR/FES/PRAM1/HCK/P2RX1/PLEK/HMOX1/CD177/RAB31/SNCA/LRRK2/LYN/PTGDR/RAB11FIP1/PREPL/ITGAM/KIT/CNR1	25
GO:0045765	BP	GO:0045765	regulation of angiogenesis	33/956	345/18800	0.000383508	0.00728384	0.006045	IL1B/GLUL/GADD45A/LRG1/C5AR1/CCR2/ANXA3/ADM/CHI3L1/BTG1/THBS1/GRN/TNFAIP3/TNF/ADAMTS1/KLF4/RAMP2/HMOX1/CYBB/MIR21/CAMP/IL6/SULF1/PLK2/TEK/NINJ1/CXCL8/EMC10/SPARC/GAB1/EMILIN2/PPP1R16B/PTGIS	33
GO:0019915	BP	GO:0019915	lipid storage	13/956	86/18800	0.000387304	0.00732899	0.00608248	IL1B/CD36/NFKBIA/PLIN2/ABCA1/FFAR2/TNF/DGAT2/ABHD5/MEST/IL6/TTC39B/NRIP1	13
GO:0045576	BP	GO:0045576	mast cell activation	11/956	65/18800	0.000398431	0.00744562	0.00617927	S100A12/GAB2/CD300LF/NR4A3/FGR/FES/HMOX1/LYN/PTGDR/KIT/CNR1	11
GO:0031960	BP	GO:0031960	response to corticosteroid	19/956	157/18800	0.000399233	0.00744562	0.00617927	ZFP36/FOSB/FOS/IGFBP7/IL1RN/ANXA3/ADM/PTAFR/EDN1/TNF/SGK1/CYBB/IL6/UBE2L3/AREG/ARG1/PTGS2/BCL2L11/DDIT4	19
GO:1902107	BP	GO:1902107	positive regulation of leukocyte differentiation	19/956	157/18800	0.000399233	0.00744562	0.00617927	CD83/NFKBIZ/FOS/NLRP3/BCL6/VNN1/LILRB2/TRIB1/TYROBP/TNF/IL23R/LIF/FES/DUSP10/EGR3/KLF10/MIR21/ID2/IL18	19
GO:1903708	BP	GO:1903708	positive regulation of hemopoiesis	19/956	157/18800	0.000399233	0.00744562	0.00617927	CD83/NFKBIZ/FOS/NLRP3/BCL6/VNN1/LILRB2/TRIB1/TYROBP/TNF/IL23R/LIF/FES/DUSP10/EGR3/KLF10/MIR21/ID2/IL18	19
GO:1901653	BP	GO:1901653	cellular response to peptide	34/956	361/18800	0.000418086	0.00776919	0.0064478	NR4A2/IL1B/ICAM1/CD36/ID1/ADIPOR1/SOCS3/IRS2/NR4A3/FPR2/EDN1/TNF/TLR4/FBP1/PTPRE/ADRB2/SLC25A33/RAB8B/ECHDC3/PID1/CAV2/GJA1/RAB31/SYAP1/LYN/SESN3/PRKCD/ARG1/SOCS2/BCL2L11/GAB1/SNX5/CDK4/NOD2	34
GO:0043405	BP	GO:0043405	regulation of MAP kinase activity	21/956	183/18800	0.000420208	0.00778063	0.00645731	S100A12/IRAK3/IL1B/TRIB1/PDGFC/EDN1/THBS1/TNF/TLR4/DUSP10/DUSP7/LAX1/DUSP1/LRRK2/RGS2/LYN/PRKCD/PDCD4/KIT/DNAJA1/NOD2	21
GO:0018212	BP	GO:0018212	peptidyl-tyrosine modification	35/956	376/18800	0.000430354	0.00794003	0.0065896	HBEGF/EFEMP1/BST1/CD36/CLEC7A/SAMSN1/SOCS3/PDGFC/BMX/FCGR1A/IL6ST/EREG/DYRK4/TNF/FGR/IL23R/LIF/FES/CSF1R/LILRA5/HCK/IL6/ZFYVE28/LYN/AREG/PRKCD/TEK/AFAP1L2/IL18/PECAM1/NCF1/IL24/KIT/YES1/NOD2	35
GO:1901216	BP	GO:1901216	positive regulation of neuron death	13/956	87/18800	0.000434532	0.00798858	0.00662988	CCL3/FOS/DDIT3/TYROBP/EGR1/GRN/TNF/TLR4/SNCA/DAXX/BCL2L11/DDIT4/ITGAM	13
GO:2001242	BP	GO:2001242	regulation of intrinsic apoptotic signaling pathway	20/956	171/18800	0.000445746	0.00813359	0.00675023	PLAUR/PMAIP1/S100A9/MMP9/DDIT3/VNN1/PPIF/GRINA/SKIL/ZNF385A/S100A8/DAPK2/MIR21/LRRK2/YBX3/PTGS2/ARMC10/BCL2L11/SIAH1/DNAJA1	20
GO:0106106	BP	GO:0106106	cold-induced thermogenesis	18/956	146/18800	0.000448134	0.00813359	0.00675023	ACSL1/CD36/CCR2/DDIT3/EPAS1/ID1/ADIPOR1/PDGFC/ALDH1A1/G0S2/TLR4/CEBPB/ADRB2/GJA1/OMA1/IL18/LCN2/TLE3	18
GO:0120161	BP	GO:0120161	regulation of cold-induced thermogenesis	18/956	146/18800	0.000448134	0.00813359	0.00675023	ACSL1/CD36/CCR2/DDIT3/EPAS1/ID1/ADIPOR1/PDGFC/ALDH1A1/G0S2/TLR4/CEBPB/ADRB2/GJA1/OMA1/IL18/LCN2/TLE3	18
GO:0071276	BP	GO:0071276	cellular response to cadmium ion	8/956	37/18800	0.000448717	0.00813359	0.00675023	MMP9/FOS/JUN/OGG1/HMOX1/CYBB/DAXX/NCF1	8
GO:2000318	BP	GO:2000318	positive regulation of T-helper 17 type immune response	5/956	14/18800	0.00045826	0.00825293	0.00684928	NFKBIZ/CLEC7A/IL23R/ARID5A/MIR21	5
GO:0071901	BP	GO:0071901	negative regulation of protein serine/threonine kinase activity	16/956	122/18800	0.000458496	0.00825293	0.00684928	IRAK3/IL1B/CDKN1A/GADD45A/TNFAIP3/DUSP10/DUSP7/LAX1/DUSP1/RGS2/LYN/PRKCD/PDCD4/SLC8A1/PTEN/DNAJA1	16
GO:0009615	BP	GO:0009615	response to virus	36/956	392/18800	0.000462265	0.00829188	0.0068816	IRAK3/IL1B/APOBEC3A/TLR2/PMAIP1/CCL4/NLRP3/LILRB1/RNASE2/TLR8/TNFAIP3/TNF/FGR/HTRA1/IL23R/OAS2/RIOK3/FGL2/DEFA1/POLR3K/MIR21/IFIH1/IL6/ANKRD17/RTP4/ATG7/TRIM5/GBP3/SEC14L1/BNIP3L/APOBEC3G/DDIT4/IRF2/RNF125/TRIM35/OAS1	36
GO:0002902	BP	GO:0002902	regulation of B cell apoptotic process	6/956	21/18800	0.000477762	0.00839892	0.00697044	BCL6/IRS2/BCL10/FNIP1/LYN/PTEN	6
GO:0030449	BP	GO:0030449	regulation of complement activation	6/956	21/18800	0.000477762	0.00839892	0.00697044	IL1B/CD55/CR2/SERPING1/VSIG4/CFH	6
GO:0051767	BP	GO:0051767	nitric-oxide synthase biosynthetic process	6/956	21/18800	0.000477762	0.00839892	0.00697044	NAMPT/TLR2/EDN1/TLR4/LRRK2/NOD2	6
GO:0051769	BP	GO:0051769	regulation of nitric-oxide synthase biosynthetic process	6/956	21/18800	0.000477762	0.00839892	0.00697044	NAMPT/TLR2/EDN1/TLR4/LRRK2/NOD2	6
GO:0061760	BP	GO:0061760	antifungal innate immune response	6/956	21/18800	0.000477762	0.00839892	0.00697044	CLEC4D/CLEC7A/CLEC4E/BCL10/SPI1/CLEC4A	6
GO:0070371	BP	GO:0070371	ERK1 and ERK2 cascade	32/956	335/18800	0.000477988	0.00839892	0.00697044	CCL20/IL1B/CCL3/ICAM1/CCL4/C5AR1/CD36/SIRPA/FPR2/PDGFC/JUN/EDN1/NECAB2/CHI3L1/TPBG/TNF/TLR4/DUSP6/LIF/DUSP10/DUSP7/CSF1R/CCL14/SLAMF1/MIR21/LYN/DUSP4/TEK/DUSP5/F2R/PTEN/NOD2	32
GO:0001906	BP	GO:0001906	cell killing	21/956	185/18800	0.000486232	0.00849169	0.00704743	S100A12/TREM1/ICAM1/CLEC7A/LYZ/LILRB1/CRTAM/TYROBP/CD55/SPI1/FCGR1A/GZMB/IL23R/CD1D/CFH/DEFA1/NCR3/ARG1/IL18/FCGR3A/ITGAM	21
GO:0002709	BP	GO:0002709	regulation of T cell mediated immunity	13/956	88/18800	0.000486554	0.00849169	0.00704743	IL1B/NLRP3/CCR2/LILRB1/CD55/IL23R/SLAMF1/CD1D/ARID5A/IL6/ARG1/IL18/NOD2	13
GO:0002825	BP	GO:0002825	regulation of T-helper 1 type immune response	7/956	29/18800	0.000501144	0.00868762	0.00721003	IL1B/CCR2/SLC11A1/IL23R/SLAMF1/ARID5A/IL18	7
GO:0010575	BP	GO:0010575	positive regulation of vascular endothelial growth factor production	7/956	29/18800	0.000501144	0.00868762	0.00721003	IL1B/SULF2/C5AR1/IL6ST/IL6/SULF1/PTGS2	7
GO:0002673	BP	GO:0002673	regulation of acute inflammatory response	9/956	47/18800	0.000520461	0.00895008	0.00742785	IL1B/NLRP3/IL6ST/FFAR2/TNF/IL6/PTGS2/ALOX5AP/CNR1	9
GO:1905953	BP	GO:1905953	negative regulation of lipid localization	9/956	47/18800	0.000520461	0.00895008	0.00742785	NFKBIA/IRS2/THBS1/ABCA1/TNF/CYP4F2/ABHD5/IL6/TTC39B	9
GO:0045600	BP	GO:0045600	positive regulation of fat cell differentiation	11/956	67/18800	0.000521482	0.00895008	0.00742785	ZFP36/METRNL/ZNF385A/CEBPB/CREBL2/ADIRF/MIR21/SYAP1/ID2/PTGS2/NAPEPLD	11
GO:0010508	BP	GO:0010508	positive regulation of autophagy	17/956	136/18800	0.000543996	0.00929683	0.00771563	TP53INP2/C9orf72/ATG2A/TRIM68/ADRB2/HMOX1/DAPK1/LRRK2/TRIM5/SESN3/PLK2/BCL2L11/BNIP3L/OPTN/MOAP1/NPRL2/NOD2	17
GO:0002456	BP	GO:0002456	T cell mediated immunity	15/956	112/18800	0.000545284	0.00929683	0.00771563	IL1B/ICAM1/NLRP3/CCR2/LILRB1/CD55/IL23R/SLAMF1/CD1D/ARID5A/KDM5D/IL6/ARG1/IL18/NOD2	15
GO:0042129	BP	GO:0042129	regulation of T cell proliferation	20/956	174/18800	0.000558368	0.00948858	0.00787477	IL1B/CCR2/PELI1/LILRB2/LILRB1/CRTAM/LRRC32/CD55/IL6ST/CEBPB/IL23R/VSIG4/SLAMF1/CD1D/CARD11/MIR21/IL6/ARG1/IL18/CD40LG	20
GO:0052548	BP	GO:0052548	regulation of endopeptidase activity	38/956	426/18800	0.000571866	0.0096861	0.00803869	PLAUR/CSTA/PMAIP1/S100A9/SERPINA1/MMP9/NLRP3/CLEC7A/BCL10/CST3/THBS1/PZP/TIMP2/S100A8/SERPING1/TNF/SERPINB8/CASP10/P2RX1/FNIP1/KLF4/FURIN/APLP2/MIR21/DAPK1/BCL2L13/SNCA/SPINK2/SLPI/LYN/SERPINB2/PTGS2/BCL2L11/SERPINI1/TNFAIP8/F2R/PROS1/RNF34	38
GO:0002706	BP	GO:0002706	regulation of lymphocyte mediated immunity	20/956	175/18800	0.000601021	0.0101467	0.00842091	IL1B/NLRP3/BCL6/CCR2/LILRB1/CRTAM/CD55/CR2/TNF/IL23R/SLAMF1/CD1D/ARID5A/IL6/MSH2/TNFSF13/NCR3/ARG1/IL18/NOD2	20
GO:0070301	BP	GO:0070301	cellular response to hydrogen peroxide	13/956	90/18800	0.000606539	0.0102065	0.00847055	SIRPA/NR4A3/PPIF/EDN1/TNFAIP3/OSER1/SETX/MIR21/LRRK2/IL6/PRKCD/ARG1/ZNF277	13
GO:0070498	BP	GO:0070498	interleukin-1-mediated signaling pathway	7/956	30/18800	0.000625262	0.0104461	0.00866942	IL1R2/IRAK3/IL1B/IL1RN/EGR1/MIR21/IL6	7
GO:0010888	BP	GO:0010888	negative regulation of lipid storage	6/956	22/18800	0.000628868	0.0104461	0.00866942	NFKBIA/ABCA1/TNF/ABHD5/IL6/TTC39B	6
GO:0032928	BP	GO:0032928	regulation of superoxide anion generation	6/956	22/18800	0.000628868	0.0104461	0.00866942	CLEC7A/FPR2/TYROBP/CD177/PRKCD/ITGAM	6
GO:0061081	BP	GO:0061081	positive regulation of myeloid leukocyte cytokine production involved in immune response	6/956	22/18800	0.000628868	0.0104461	0.00866942	CD36/LILRB1/BCL10/NR4A3/TLR4/KIT	6
GO:1902106	BP	GO:1902106	negative regulation of leukocyte differentiation	14/956	102/18800	0.000643193	0.0106498	0.00883848	MAFB/CCL3/BCL6/TRIB1/LILRB1/LILRB3/TNFAIP6/TMEM176B/TMEM176A/TLR4/FGL2/MIR21/ID2/LYN	14
GO:0009595	BP	GO:0009595	detection of biotic stimulus	8/956	39/18800	0.000653462	0.0107853	0.0089509	TLR2/NLRP3/CLEC7A/CRTAM/TLR4/LY96/CD1D/NOD2	8
GO:0045580	BP	GO:0045580	regulation of T cell differentiation	18/956	151/18800	0.000672625	0.0110662	0.00918406	CD83/NFKBIZ/NLRP3/BCL6/CCR2/VNN1/LILRB2/CRTAM/IL23R/DUSP10/EGR3/PRDM1/TCF7/FGL2/CARD11/MIR21/IL18/CD2	18
GO:0070664	BP	GO:0070664	negative regulation of leukocyte proliferation	13/956	91/18800	0.000675331	0.0110754	0.00919172	PELI1/LILRB2/LILRB1/CRTAM/LRRC32/TYROBP/TNFAIP3/CEBPB/VSIG4/LYN/LST1/ARG1/MNDA	13
GO:0051384	BP	GO:0051384	response to glucocorticoid	17/956	139/18800	0.000700042	0.0114444	0.0094979	ZFP36/FOSB/FOS/IGFBP7/IL1RN/ANXA3/ADM/PTAFR/EDN1/TNF/IL6/UBE2L3/AREG/ARG1/PTGS2/BCL2L11/DDIT4	17
GO:0046686	BP	GO:0046686	response to cadmium ion	10/956	59/18800	0.000715261	0.0116563	0.00967377	MMP9/FOS/JUN/OGG1/HMOX1/CYBB/ARG1/DAXX/NCF1/KIT	10
GO:0042098	BP	GO:0042098	T cell proliferation	22/956	204/18800	0.000729046	0.0118064	0.0097984	IL1B/CCR2/PELI1/LILRB2/SLC11A1/LILRB1/CRTAM/LRRC32/CD55/IL6ST/CEBPB/IL23R/VSIG4/SLAMF1/CD1D/CARD11/GJA1/MIR21/IL6/ARG1/IL18/CD40LG	22
GO:0043281	BP	GO:0043281	regulation of cysteine-type endopeptidase activity involved in apoptotic process	22/956	204/18800	0.000729046	0.0118064	0.0097984	PLAUR/PMAIP1/S100A9/MMP9/NLRP3/CLEC7A/BCL10/THBS1/S100A8/TNF/CASP10/P2RX1/FNIP1/KLF4/DAPK1/BCL2L13/SNCA/PTGS2/BCL2L11/TNFAIP8/F2R/RNF34	22
GO:0002548	BP	GO:0002548	monocyte chemotaxis	11/956	70/18800	0.000764428	0.0123407	0.0102418	S100A12/CCL20/CCL3/CCL4/CCR2/FPR2/PLA2G7/CCL14/DUSP1/IL6/LYN	11
GO:0046209	BP	GO:0046209	nitric oxide metabolic process	12/956	81/18800	0.000772062	0.0123946	0.0102866	IL1B/TLR2/CD36/CLEC7A/PTX3/SIRPA/EDN1/TNF/TLR4/KLF4/PTGS2/PTGIS	12
GO:0002862	BP	GO:0002862	negative regulation of inflammatory response to antigenic stimulus	7/956	31/18800	0.000772565	0.0123946	0.0102866	FGR/HCK/FURIN/LYN/PLK2/YES1/NOD2	7
GO:0043409	BP	GO:0043409	negative regulation of MAPK cascade	20/956	179/18800	0.000801056	0.0128119	0.0106329	IRAK3/IL1B/SIRPA/TLR4/DUSP6/LIF/DUSP10/DUSP7/DUSP2/LAX1/DUSP1/MIR21/RGS2/LYN/DUSP4/PRKCD/PDCD4/DUSP5/PTEN/DNAJA1	20
GO:0030728	BP	GO:0030728	ovulation	6/956	23/18800	0.000814524	0.0129871	0.0107783	TNFAIP6/EREG/ADAMTS1/RGS2/PTGS2/NRIP1	6
GO:0002753	BP	GO:0002753	cytoplasmic pattern recognition receptor signaling pathway	10/956	60/18800	0.000819849	0.0130318	0.0108154	NFKBIA/SLC15A3/TNFAIP3/TLR4/RIOK3/IFIH1/ANKRD17/SEC14L1/RNF125/NOD2	10
GO:0019932	BP	GO:0019932	second-messenger-mediated signaling	29/956	303/18800	0.000835071	0.0132331	0.0109824	CCL20/BST1/CCL3/CCL4/CD36/CCR2/CCRL2/CLEC7A/CCR5/CHP1/ADM/FPR2/SLC24A4/EDN1/THBS1/PDE7A/FPR1/CXCR1/TNF/PLEK/CAMTA1/PDE9A/LRRK2/CXCR3/SLC8A1/CXCL8/CXCR6/CXCR2/SELP	29
GO:2001057	BP	GO:2001057	reactive nitrogen species metabolic process	12/956	82/18800	0.000863374	0.0136397	0.0113199	IL1B/TLR2/CD36/CLEC7A/PTX3/SIRPA/EDN1/TNF/TLR4/KLF4/PTGS2/PTGIS	12
GO:0002708	BP	GO:0002708	positive regulation of lymphocyte mediated immunity	15/956	117/18800	0.000866789	0.0136519	0.01133	IL1B/NLRP3/CRTAM/CD55/TNF/IL23R/SLAMF1/CD1D/ARID5A/IL6/MSH2/TNFSF13/NCR3/IL18/NOD2	15
GO:0045598	BP	GO:0045598	regulation of fat cell differentiation	17/956	142/18800	0.000892914	0.0140206	0.011636	ZFP36/DDIT3/METRNL/JDP2/ZNF385A/TNF/CEBPB/DUSP10/CREBL2/MEX3C/ADIRF/MIR21/SYAP1/IL6/ID2/PTGS2/NAPEPLD	17
GO:0031649	BP	GO:0031649	heat generation	5/956	16/18800	0.000918269	0.0143317	0.0118941	IL1B/TNF/ADRB2/PTGS2/CNR1	5
GO:0070431	BP	GO:0070431	nucleotide-binding oligomerization domain containing 2 signaling pathway	5/956	16/18800	0.000918269	0.0143317	0.0118941	NFKBIA/SLC15A3/TNFAIP3/TLR4/NOD2	5
GO:0030168	BP	GO:0030168	platelet activation	16/956	130/18800	0.000927179	0.0143896	0.0119422	THBD/FCER1G/GNA13/VWF/IL6ST/TLR4/P2RX1/PLEK/IL6/LYN/PRKCD/F2R/PEAR1/SELP/CD40LG/EMILIN2	16
GO:0032733	BP	GO:0032733	positive regulation of interleukin-10 production	8/956	41/18800	0.000927553	0.0143896	0.0119422	TLR2/CD83/CLEC7A/TLR4/LILRA5/IL6/CD40LG/NOD2	8
GO:0034113	BP	GO:0034113	heterotypic cell-cell adhesion	10/956	61/18800	0.000936683	0.0144877	0.0120237	IL1B/IL1RN/LILRB2/SIRPA/TNF/CD200R1/KLF4/CD1D/NINJ1/CD2	10
GO:0045637	BP	GO:0045637	regulation of myeloid cell differentiation	22/956	208/18800	0.000944674	0.0145316	0.0120601	MAFB/ZFP36/CSF3R/CCL3/FOS/NFKBIA/TRIB1/LILRB1/LILRB3/TNFAIP6/TYROBP/SPI1/TNF/TLR4/CEBPB/IL23R/LIF/FES/LEO1/KLF10/ID2/LYN	22
GO:0002828	BP	GO:0002828	regulation of type 2 immune response	7/956	32/18800	0.000945986	0.0145316	0.0120601	NLRP3/BCL6/CCR2/IL6/ARG1/IL18/NOD2	7
GO:1903707	BP	GO:1903707	negative regulation of hemopoiesis	14/956	106/18800	0.000947959	0.0145316	0.0120601	MAFB/CCL3/BCL6/TRIB1/LILRB1/LILRB3/TNFAIP6/TMEM176B/TMEM176A/TLR4/FGL2/MIR21/ID2/LYN	14
GO:0033673	BP	GO:0033673	negative regulation of kinase activity	24/956	236/18800	0.000989614	0.0151253	0.0125528	IRAK3/IL1B/CDKN1A/GADD45A/CHP1/TRIB1/IRS2/GADD45B/COX11/TNFAIP3/DUSP10/DUSP7/LAX1/DUSP1/SNCA/RGS2/ZFYVE28/LYN/PRKCD/PDCD4/SLC8A1/PTEN/DNAJA1/NPRL2	24
GO:0042730	BP	GO:0042730	fibrinolysis	6/956	24/18800	0.00103975	0.0157518	0.0130727	THBD/PLAU/THBS1/SERPING1/SERPINB2/PROS1	6
GO:0048143	BP	GO:0048143	astrocyte activation	6/956	24/18800	0.00103975	0.0157518	0.0130727	IL1B/C5AR1/FPR2/GRN/TNF/IL6	6
GO:1904996	BP	GO:1904996	positive regulation of leukocyte adhesion to vascular endothelial cell	6/956	24/18800	0.00103975	0.0157518	0.0130727	CCR2/PTAFR/TNF/MIR21/IL6/SELP	6
GO:0051091	BP	GO:0051091	positive regulation of DNA-binding transcription factor activity	26/956	265/18800	0.00105851	0.0159891	0.0132697	S100A12/IRAK3/IL1B/TLR2/S100A9/NLRP3/CD36/CLEC7A/DDIT3/ANXA3/BCL10/LPAR5/EDN1/S100A8/TRIM68/TNF/TLR4/CARD11/IL6/TRIM5/IL18/CD40LG/KIT/PTEN/NOD2/SLCO3A1	26
GO:0050672	BP	GO:0050672	negative regulation of lymphocyte proliferation	12/956	84/18800	0.00107313	0.0161104	0.0133703	PELI1/LILRB2/LILRB1/CRTAM/LRRC32/TYROBP/CEBPB/VSIG4/LYN/LST1/ARG1/MNDA	12
GO:0052547	BP	GO:0052547	regulation of peptidase activity	39/956	456/18800	0.00108484	0.0161104	0.0133703	PLAUR/CSTA/PMAIP1/S100A9/SERPINA1/MMP9/NLRP3/CLEC7A/BCL10/CST3/THBS1/PZP/TIMP2/GRN/S100A8/SERPING1/TNF/SERPINB8/CASP10/P2RX1/FNIP1/KLF4/FURIN/APLP2/MIR21/DAPK1/BCL2L13/SNCA/SPINK2/SLPI/LYN/SERPINB2/PTGS2/BCL2L11/SERPINI1/TNFAIP8/F2R/PROS1/RNF34	39
GO:0003056	BP	GO:0003056	regulation of vascular associated smooth muscle contraction	4/956	10/18800	0.00109025	0.0161104	0.0133703	P2RX1/MIR21/DOCK5/DOCK4	4
GO:0015911	BP	GO:0015911	long-chain fatty acid import across plasma membrane	4/956	10/18800	0.00109025	0.0161104	0.0133703	ACSL1/CD36/IRS2/THBS1	4
GO:0070391	BP	GO:0070391	response to lipoteichoic acid	4/956	10/18800	0.00109025	0.0161104	0.0133703	TLR2/CD36/CD14/TLR4	4
GO:0071223	BP	GO:0071223	cellular response to lipoteichoic acid	4/956	10/18800	0.00109025	0.0161104	0.0133703	TLR2/CD36/CD14/TLR4	4
GO:2000659	BP	GO:2000659	regulation of interleukin-1-mediated signaling pathway	4/956	10/18800	0.00109025	0.0161104	0.0133703	IL1R2/IL1RN/MIR21/IL6	4
GO:0042058	BP	GO:0042058	regulation of epidermal growth factor receptor signaling pathway	11/956	73/18800	0.00109461	0.0161104	0.0133703	HBEGF/PLAUR/MMP9/EREG/MIR21/ZFYVE28/AREG/AFAP1L2/PTPN12/NCF1/SNX5	11
GO:0045824	BP	GO:0045824	negative regulation of innate immune response	11/956	73/18800	0.00109461	0.0161104	0.0133703	IRAK3/LILRB1/GRN/SERPING1/TNFAIP3/DUSP10/VSIG4/MIR21/ARG1/USP18/OAS1	11
GO:0007173	BP	GO:0007173	epidermal growth factor receptor signaling pathway	14/956	108/18800	0.00114104	0.0167151	0.0138722	HBEGF/PLAUR/EFEMP1/MMP9/EREG/REPS2/MIR21/ZFYVE28/AREG/AFAP1L2/PTPN12/NCF1/GAB1/SNX5	14
GO:0002431	BP	GO:0002431	Fc receptor mediated stimulatory signaling pathway	7/956	33/18800	0.00114863	0.0167151	0.0138722	FCER1G/NR4A3/FGR/HCK/LYN/PRKCD/YES1	7
GO:0032633	BP	GO:0032633	interleukin-4 production	7/956	33/18800	0.00114863	0.0167151	0.0138722	CD83/FCER1G/NLRP3/DDIT3/SLC7A5/CEBPB/CD40LG	7
GO:0032673	BP	GO:0032673	regulation of interleukin-4 production	7/956	33/18800	0.00114863	0.0167151	0.0138722	CD83/FCER1G/NLRP3/DDIT3/SLC7A5/CEBPB/CD40LG	7
GO:0050920	BP	GO:0050920	regulation of chemotaxis	23/956	225/18800	0.00116485	0.0169034	0.0140285	BST1/CCL3/CCL4/C5AR1/CCR2/FPR2/TNFAIP6/EDN1/THBS1/TPBG/MPP1/SPI1/PLA2G7/DAPK2/CSF1R/SLAMF1/DUSP1/IL6/LYN/DPP4/ST6GAL1/CXCL8/NOD2	23
GO:0019216	BP	GO:0019216	regulation of lipid metabolic process	31/956	339/18800	0.00119134	0.0172138	0.0142861	IL1B/IGFBP7/SIK1/ADIPOR1/CHP1/IRS2/ADM/NR4A3/FPR2/EGR1/ASAH1/TNF/FGR/DGAT2/CREBL2/MBOAT7/ABHD5/SNCA/ID2/LYN/PRKCD/TTC39B/TEK/ARV1/PTGS2/PSAP/ORMDL2/KIT/CNR1/CDK4/NOD2	31
GO:0032945	BP	GO:0032945	negative regulation of mononuclear cell proliferation	12/956	85/18800	0.00119291	0.0172138	0.0142861	PELI1/LILRB2/LILRB1/CRTAM/LRRC32/TYROBP/CEBPB/VSIG4/LYN/LST1/ARG1/MNDA	12
GO:0032623	BP	GO:0032623	interleukin-2 production	10/956	63/18800	0.00121137	0.0173831	0.0144266	IL1B/ZFP36/CD83/CCR2/CLEC7A/PDE4B/TNFAIP3/VSIG4/CARD11/NOD2	10
GO:0032663	BP	GO:0032663	regulation of interleukin-2 production	10/956	63/18800	0.00121137	0.0173831	0.0144266	IL1B/ZFP36/CD83/CCR2/CLEC7A/PDE4B/TNFAIP3/VSIG4/CARD11/NOD2	10
GO:0030282	BP	GO:0030282	bone mineralization	15/956	121/18800	0.00122816	0.0175718	0.0145832	MGP/CCL3/SRGN/FGR/KLF10/ADRB2/BMPR1A/SGMS2/GJA1/OMD/SLC8A1/PTGS2/TMEM119/BMP2K/MINPP1	15
GO:1990845	BP	GO:1990845	adaptive thermogenesis	18/956	159/18800	0.00123132	0.0175718	0.0145832	ACSL1/CD36/CCR2/DDIT3/EPAS1/ID1/ADIPOR1/PDGFC/ALDH1A1/G0S2/TLR4/CEBPB/ADRB2/GJA1/OMA1/IL18/LCN2/TLE3	18
GO:0051770	BP	GO:0051770	positive regulation of nitric-oxide synthase biosynthetic process	5/956	17/18800	0.0012468	0.017742	0.0147244	NAMPT/TLR2/TLR4/LRRK2/NOD2	5
GO:0043122	BP	GO:0043122	regulation of I-kappaB kinase/NF-kappaB signaling	25/956	254/18800	0.0012512	0.017742	0.0147244	S100A12/IL1B/CLEC4D/CD36/PELI1/CLEC7A/SECTM1/BCL10/TRIM68/TNFAIP3/TNF/TLR4/CASP10/WLS/RIOK3/PELI2/HMOX1/CARD11/GJA1/ANKRD17/TRIM5/PLK2/F2R/OPTN/NOD2	25
GO:0070372	BP	GO:0070372	regulation of ERK1 and ERK2 cascade	29/956	311/18800	0.00125355	0.017742	0.0147244	CCL20/IL1B/CCL3/ICAM1/CCL4/C5AR1/CD36/SIRPA/FPR2/PDGFC/JUN/NECAB2/CHI3L1/TPBG/TNF/TLR4/DUSP6/LIF/DUSP10/CSF1R/CCL14/SLAMF1/MIR21/LYN/DUSP4/TEK/F2R/PTEN/NOD2	29
GO:0035019	BP	GO:0035019	somatic stem cell population maintenance	8/956	43/18800	0.00128678	0.0181626	0.0150735	SPI1/NOG/KLF10/LBH/VPS72/ZHX2/BCL9/KIT	8
GO:0045932	BP	GO:0045932	negative regulation of muscle contraction	6/956	25/18800	0.00130985	0.0183877	0.0152604	CALCRL/ADRB2/RGS2/DOCK5/PTGS2/DOCK4	6
GO:0098581	BP	GO:0098581	detection of external biotic stimulus	6/956	25/18800	0.00130985	0.0183877	0.0152604	TLR2/CLEC7A/TLR4/LY96/CD1D/NOD2	6
GO:0007259	BP	GO:0007259	receptor signaling pathway via JAK-STAT	19/956	173/18800	0.00131366	0.0183912	0.0152633	GADD45A/CCR2/ADIPOR1/SOCS3/CSF2RA/IL6ST/TNF/IL23R/LIF/CSF1R/ELP2/IL6/LYN/CSF2RB/SOCS2/IL18/F2R/IL24/KIT	19
GO:0051346	BP	GO:0051346	negative regulation of hydrolase activity	33/956	371/18800	0.00134051	0.0187164	0.0155332	PLAUR/PPP1R15A/CSTA/SERPINA1/MMP9/PTX3/CHP1/CST3/THBS1/PZP/TIMP2/SERPING1/TNF/SERPINB8/GZMA/FNIP1/KLF4/FURIN/APLP2/ARL2/MIR21/SNCA/LRRK2/SPINK2/SLPI/RGS2/SERPINB2/PTGS2/SERPINI1/TNFAIP8/PROS1/RNF34/MKKS	33
GO:0120162	BP	GO:0120162	positive regulation of cold-induced thermogenesis	13/956	98/18800	0.00136554	0.0189705	0.015744	ACSL1/CD36/CCR2/EPAS1/ADIPOR1/PDGFC/G0S2/CEBPB/ADRB2/GJA1/OMA1/IL18/LCN2	13
GO:1901222	BP	GO:1901222	regulation of NIK/NF-kappaB signaling	14/956	110/18800	0.00136605	0.0189705	0.015744	IL1B/TLR2/NLRP3/NFKBIA/ADIPOR1/CD14/EDN1/SPI1/TNF/TLR4/MIR21/PDCD4/IL18/NOD2	14
GO:0030888	BP	GO:0030888	regulation of B cell proliferation	10/956	64/18800	0.00137149	0.0189794	0.0157514	BST1/CDKN1A/BCL6/PELI1/IRS2/TYROBP/TLR4/CARD11/LYN/MNDA	10
GO:0006809	BP	GO:0006809	nitric oxide biosynthetic process	11/956	75/18800	0.00137404	0.0189794	0.0157514	IL1B/CD36/CLEC7A/PTX3/SIRPA/EDN1/TNF/TLR4/KLF4/PTGS2/PTGIS	11
GO:0002285	BP	GO:0002285	lymphocyte activation involved in immune response	21/956	201/18800	0.00142409	0.0196183	0.0162816	CLEC4D/FCER1G/NFKBIZ/ICAM1/NLRP3/BCL6/CLEC4E/SLC11A1/LILRB1/LY9/SPI1/EOMES/TLR4/IL23R/FGL2/MIR21/IL6/MSH2/TNFSF13/IL18/CD40LG	21
GO:0001704	BP	GO:0001704	formation of primary germ layer	15/956	123/18800	0.0014518	0.0199199	0.016532	MMP9/EOMES/NOG/WLS/LEO1/DUSP2/KLF4/BMPR1A/DUSP1/GJA1/ETS2/DUSP4/FZD7/DUSP5/LAMB1	15
GO:0010631	BP	GO:0010631	epithelial cell migration	32/956	358/18800	0.0014537	0.0199199	0.016532	HBEGF/S100P/GLUL/GADD45A/MMP9/MIR22/ID1/ADIPOR1/ANXA3/RIN2/JUN/EDN1/THBS1/GRN/MMRN2/TNF/DUSP10/EGR3/FSTL1/KLF4/HMOX1/MIR21/DPP4/DOCK5/PLK2/TEK/PTGS2/EMC10/SPARC/ZEB2/KIT/PTEN	32
GO:0031331	BP	GO:0031331	positive regulation of cellular catabolic process	38/956	449/18800	0.00150833	0.0206139	0.0171079	IL1B/TP53INP2/ZFP36/C9orf72/TRIB1/IRS2/ATG2A/TRIM68/RNF19A/TNFAIP3/TNF/ADRB2/FURIN/HMOX1/ZFAND2A/ABHD5/DAPK1/SNCA/LRRK2/IL6/TRIM5/CSNK1D/SESN3/PLK2/PRKCD/DCP1B/BCL2L11/RNF144B/CNOT6L/BNIP3L/RNF144A/OPTN/KEAP1/MOAP1/PARN/PTEN/NPRL2/NOD2	38
GO:0034121	BP	GO:0034121	regulation of toll-like receptor signaling pathway	11/956	76/18800	0.00153426	0.0208651	0.0173164	IRAK3/TLR2/CD36/PELI1/CD300LF/LILRA2/TNFAIP3/TREML4/LYN/NINJ1/NOD2	11
GO:0043434	BP	GO:0043434	response to peptide hormone	35/956	404/18800	0.00153479	0.0208651	0.0173164	NR4A2/IL1B/TLR2/ADIPOR1/SOCS3/IRS2/ADM/NR4A3/SLC24A4/EDN1/BTG1/EGR1/EIF2B3/EREG/FBP1/PTPRE/SLC25A33/RAB8B/EGR2/ECHDC3/PID1/CAV2/CYBB/RAB31/SYAP1/LYN/SESN3/AREG/PRKCD/ARG1/PTGS2/SOCS2/GAB1/SNX5/CDK4	35
GO:0001783	BP	GO:0001783	B cell apoptotic process	6/956	26/18800	0.00163039	0.0216436	0.0179624	BCL6/IRS2/BCL10/FNIP1/LYN/PTEN	6
GO:0002407	BP	GO:0002407	dendritic cell chemotaxis	6/956	26/18800	0.00163039	0.0216436	0.0179624	CCR2/CCR5/SPI1/CXCR1/SLAMF1/CXCR2	6
GO:0035872	BP	GO:0035872	nucleotide-binding domain, leucine rich repeat containing receptor signaling pathway	6/956	26/18800	0.00163039	0.0216436	0.0179624	NFKBIA/SLC15A3/TNFAIP3/TLR4/RNF34/NOD2	6
GO:0090200	BP	GO:0090200	positive regulation of release of cytochrome c from mitochondria	6/956	26/18800	0.00163039	0.0216436	0.0179624	PLAUR/PMAIP1/MMP9/PPIF/BCL2L11/MOAP1	6
GO:0001660	BP	GO:0001660	fever generation	4/956	11/18800	0.00164456	0.0216436	0.0179624	IL1B/TNF/PTGS2/CNR1	4
GO:0002765	BP	GO:0002765	immune response-inhibiting signal transduction	4/956	11/18800	0.00164456	0.0216436	0.0179624	CD33/LILRB2/LILRB1/LYN	4
GO:0014831	BP	GO:0014831	gastro-intestinal system smooth muscle contraction	4/956	11/18800	0.00164456	0.0216436	0.0179624	SULF2/PTAFR/SULF1/KIT	4
GO:0046643	BP	GO:0046643	regulation of gamma-delta T cell activation	4/956	11/18800	0.00164456	0.0216436	0.0179624	LILRB1/EGR3/TCF7/NOD2	4
GO:0031341	BP	GO:0031341	regulation of cell killing	13/956	100/18800	0.00164617	0.0216436	0.0179624	ICAM1/CLEC7A/LILRB1/CRTAM/TYROBP/CD55/SPI1/IL23R/CD1D/CFH/NCR3/ARG1/ITGAM	13
GO:0042100	BP	GO:0042100	B cell proliferation	13/956	100/18800	0.00164617	0.0216436	0.0179624	BST1/CDKN1A/BCL6/PELI1/IRS2/TYROBP/CR2/TLR4/CARD11/LYN/PRKCD/MNDA/CD40LG	13
GO:0006957	BP	GO:0006957	complement activation, alternative pathway	5/956	18/18800	0.00165465	0.0216436	0.0179624	CFD/CR2/CFP/VSIG4/CFH	5
GO:0060644	BP	GO:0060644	mammary gland epithelial cell differentiation	5/956	18/18800	0.00165465	0.0216436	0.0179624	ZNF703/CEBPB/LBH/ID2/PTCH1	5
GO:0034110	BP	GO:0034110	regulation of homotypic cell-cell adhesion	7/956	35/18800	0.0016549	0.0216436	0.0179624	PLAUR/IL6ST/ZNF703/IL6/LYN/PRKCD/EMILIN2	7
GO:0050869	BP	GO:0050869	negative regulation of B cell activation	7/956	35/18800	0.0016549	0.0216436	0.0179624	BCL6/SAMSN1/TYROBP/TNFAIP3/ID2/LYN/MNDA	7
GO:0051354	BP	GO:0051354	negative regulation of oxidoreductase activity	7/956	35/18800	0.0016549	0.0216436	0.0179624	GZMA/MIR21/SNCA/LRRK2/AOC3/HP/CNR1	7
GO:0090132	BP	GO:0090132	epithelium migration	32/956	361/18800	0.00166242	0.0216871	0.0179985	HBEGF/S100P/GLUL/GADD45A/MMP9/MIR22/ID1/ADIPOR1/ANXA3/RIN2/JUN/EDN1/THBS1/GRN/MMRN2/TNF/DUSP10/EGR3/FSTL1/KLF4/HMOX1/MIR21/DPP4/DOCK5/PLK2/TEK/PTGS2/EMC10/SPARC/ZEB2/KIT/PTEN	32
GO:0006959	BP	GO:0006959	humoral immune response	29/956	317/18800	0.00167693	0.0217565	0.0180561	S100A12/IL1B/TREM1/FCN1/BST1/CD83/S100A9/CCR2/LYZ/SLC11A1/CXCL2/CXCL1/CD55/CFD/CXCL3/CR2/SERPING1/TNF/CFP/VSIG4/CFH/DEFA1/SLPI/CAMP/IL6/ST6GAL1/CXCL8/NOD2/BLNK	29
GO:0001706	BP	GO:0001706	endoderm formation	9/956	55/18800	0.0016888	0.0217565	0.0180561	MMP9/EOMES/NOG/LEO1/DUSP2/DUSP1/DUSP4/DUSP5/LAMB1	9
GO:0002763	BP	GO:0002763	positive regulation of myeloid leukocyte differentiation	9/956	55/18800	0.0016888	0.0217565	0.0180561	FOS/TRIB1/TYROBP/TNF/IL23R/LIF/FES/KLF10/ID2	9
GO:0010883	BP	GO:0010883	regulation of lipid storage	9/956	55/18800	0.0016888	0.0217565	0.0180561	CD36/NFKBIA/PLIN2/ABCA1/TNF/ABHD5/MEST/IL6/TTC39B	9
GO:1904645	BP	GO:1904645	response to amyloid-beta	9/956	55/18800	0.0016888	0.0217565	0.0180561	MMP9/ICAM1/CD36/FPR2/TNF/TLR4/ADRB2/GJA1/BCL2L11	9
GO:0048015	BP	GO:0048015	phosphatidylinositol-mediated signaling	19/956	177/18800	0.00171796	0.022077	0.0183222	GAB2/PDGFC/PTAFR/EDN1/TNF/FGR/CSF1R/MIR21/PIK3C2B/TEK/IL18/F2R/PEAR1/SELP/NCF1/PPP1R16B/KIT/PRR5/PTEN	19
GO:0030193	BP	GO:0030193	regulation of blood coagulation	10/956	66/18800	0.0017434	0.0221963	0.0184212	THBD/CD36/PLAU/EDN1/THBS1/SERPING1/PRKCD/SERPINB2/F2R/PROS1	10
GO:0002920	BP	GO:0002920	regulation of humoral immune response	8/956	45/18800	0.00174872	0.0221963	0.0184212	IL1B/CD55/CR2/SERPING1/TNF/VSIG4/CFH/NOD2	8
GO:0033003	BP	GO:0033003	regulation of mast cell activation	8/956	45/18800	0.00174872	0.0221963	0.0184212	GAB2/CD300LF/NR4A3/FGR/FES/HMOX1/LYN/CNR1	8
GO:0042088	BP	GO:0042088	T-helper 1 type immune response	8/956	45/18800	0.00174872	0.0221963	0.0184212	IL1B/CCR2/SLC11A1/TLR4/IL23R/SLAMF1/ARID5A/IL18	8
GO:1904646	BP	GO:1904646	cellular response to amyloid-beta	8/956	45/18800	0.00174872	0.0221963	0.0184212	ICAM1/CD36/FPR2/TNF/TLR4/ADRB2/GJA1/BCL2L11	8
GO:0070374	BP	GO:0070374	positive regulation of ERK1 and ERK2 cascade	22/956	220/18800	0.00195092	0.0246679	0.0204724	CCL20/CCL3/ICAM1/CCL4/C5AR1/CD36/FPR2/PDGFC/JUN/NECAB2/CHI3L1/TPBG/TNF/TLR4/CSF1R/CCL14/SLAMF1/MIR21/TEK/F2R/PTEN/NOD2	22
GO:0002704	BP	GO:0002704	negative regulation of leukocyte mediated immunity	10/956	67/18800	0.00195777	0.0246679	0.0204724	BCL6/CCR2/LILRB1/CD55/SPI1/CR2/SLAMF1/HMOX1/ARG1/NOD2	10
GO:0042531	BP	GO:0042531	positive regulation of tyrosine phosphorylation of STAT protein	10/956	67/18800	0.00195777	0.0246679	0.0204724	IL6ST/TNF/IL23R/LIF/CSF1R/IL6/LYN/IL18/IL24/KIT	10
GO:0045742	BP	GO:0045742	positive regulation of epidermal growth factor receptor signaling pathway	7/956	36/18800	0.00196555	0.0247057	0.0205037	HBEGF/PLAUR/MMP9/EREG/AREG/AFAP1L2/NCF1	7
GO:0002449	BP	GO:0002449	lymphocyte mediated immunity	32/956	365/18800	0.00198075	0.0248364	0.0206122	IL1B/FCER1G/ICAM1/NLRP3/BCL6/CCR2/LILRB1/BCL10/CRTAM/CD55/FCGR1A/TLR8/CR2/GZMB/SERPING1/TNF/IL23R/SLAMF1/CD1D/ARID5A/KDM5D/IL6/CSF2RB/MSH2/TNFSF13/PRKCD/NCR3/ARG1/IL18/FCGR3A/CD40LG/NOD2	32
GO:1903034	BP	GO:1903034	regulation of response to wounding	18/956	166/18800	0.00200501	0.025046	0.0207862	THBD/HBEGF/CD36/CLEC7A/PLAU/EDN1/THBS1/GRN/SERPING1/TNFAIP3/TNF/KLF4/MIR21/PRKCD/SERPINB2/F2R/PROS1/PTEN	18
GO:1900017	BP	GO:1900017	positive regulation of cytokine production involved in inflammatory response	6/956	27/18800	0.00200717	0.025046	0.0207862	CLEC7A/TNF/TLR4/MIR21/IL6/NOD2	6
GO:0070741	BP	GO:0070741	response to interleukin-6	8/956	46/18800	0.00202416	0.0251366	0.0208613	CHI3L1/SPI1/IL6ST/PID1/CAMP/IL6/ST3GAL6/PTGIS	8
GO:1900744	BP	GO:1900744	regulation of p38MAPK cascade	8/956	46/18800	0.00202416	0.0251366	0.0208613	IL1B/GADD45A/GADD45B/SPI1/DUSP10/DUSP1/EMC10/NCF1	8
GO:0045834	BP	GO:0045834	positive regulation of lipid metabolic process	17/956	153/18800	0.00203301	0.0251859	0.0209023	IL1B/CHP1/IRS2/ADM/NR4A3/FPR2/TNF/FGR/DGAT2/CREBL2/ABHD5/LYN/PRKCD/TEK/PTGS2/KIT/NOD2	17
GO:0090130	BP	GO:0090130	tissue migration	32/956	366/18800	0.0020681	0.0255594	0.0212122	HBEGF/S100P/GLUL/GADD45A/MMP9/MIR22/ID1/ADIPOR1/ANXA3/RIN2/JUN/EDN1/THBS1/GRN/MMRN2/TNF/DUSP10/EGR3/FSTL1/KLF4/HMOX1/MIR21/DPP4/DOCK5/PLK2/TEK/PTGS2/EMC10/SPARC/ZEB2/KIT/PTEN	32
GO:0014068	BP	GO:0014068	positive regulation of phosphatidylinositol 3-kinase signaling	11/956	79/18800	0.00210883	0.0259386	0.021527	PDGFC/TNF/FGR/MIR21/TEK/IL18/F2R/SELP/NCF1/KIT/PRR5	11
GO:1901184	BP	GO:1901184	regulation of ERBB signaling pathway	11/956	79/18800	0.00210883	0.0259386	0.021527	HBEGF/PLAUR/MMP9/EREG/MIR21/ZFYVE28/AREG/AFAP1L2/PTPN12/NCF1/SNX5	11
GO:0045091	BP	GO:0045091	regulation of single stranded viral RNA replication via double stranded DNA intermediate	5/956	19/18800	0.00215249	0.0263222	0.0218453	APOBEC3A/CXCL8/APOBEC3G/MORC2/MPHOSPH8	5
GO:0035335	BP	GO:0035335	peptidyl-tyrosine dephosphorylation	13/956	103/18800	0.0021553	0.0263222	0.0218453	SSH2/PTP4A1/DUSP6/DUSP10/PTPRE/DUSP7/DUSP2/DUSP1/DUSP4/SSH1/DUSP5/PTPN12/PTEN	13
GO:0042102	BP	GO:0042102	positive regulation of T cell proliferation	13/956	103/18800	0.0021553	0.0263222	0.0218453	IL1B/CCR2/LILRB2/CD55/IL6ST/IL23R/SLAMF1/CD1D/CARD11/MIR21/IL6/IL18/CD40LG	13
GO:0032608	BP	GO:0032608	interferon-beta production	9/956	57/18800	0.00218265	0.0263448	0.0218641	TLR2/SIRPA/LILRB1/TLR8/TLR4/OAS2/RIOK3/IFIH1/OAS1	9
GO:0032648	BP	GO:0032648	regulation of interferon-beta production	9/956	57/18800	0.00218265	0.0263448	0.0218641	TLR2/SIRPA/LILRB1/TLR8/TLR4/OAS2/RIOK3/IFIH1/OAS1	9
GO:0038066	BP	GO:0038066	p38MAPK cascade	9/956	57/18800	0.00218265	0.0263448	0.0218641	IL1B/ZFP36/GADD45A/GADD45B/SPI1/DUSP10/DUSP1/EMC10/NCF1	9
GO:0043551	BP	GO:0043551	regulation of phosphatidylinositol 3-kinase activity	9/956	57/18800	0.00218265	0.0263448	0.0218641	CISH/SOCS3/FPR2/FGR/LYN/TEK/SOCS2/KIT/NOD2	9
GO:0045071	BP	GO:0045071	negative regulation of viral genome replication	9/956	57/18800	0.00218265	0.0263448	0.0218641	APOBEC3A/TNF/OAS2/IFIH1/SLPI/APOBEC3G/MORC2/OAS1/MPHOSPH8	9
GO:0038061	BP	GO:0038061	NIK/NF-kappaB signaling	16/956	141/18800	0.00218944	0.0263454	0.0218646	IL1B/TLR2/NLRP3/NFKBIA/ADIPOR1/CD14/EDN1/CHI3L1/SPI1/NFKB2/TNF/TLR4/MIR21/PDCD4/IL18/NOD2	16
GO:1900046	BP	GO:1900046	regulation of hemostasis	10/956	68/18800	0.0021929	0.0263454	0.0218646	THBD/CD36/PLAU/EDN1/THBS1/SERPING1/PRKCD/SERPINB2/F2R/PROS1	10
GO:0045619	BP	GO:0045619	regulation of lymphocyte differentiation	19/956	181/18800	0.00222293	0.0265825	0.0220613	CD83/NFKBIZ/NLRP3/BCL6/CCR2/VNN1/LILRB2/CRTAM/IL23R/DUSP10/EGR3/PRDM1/TCF7/FGL2/CARD11/MIR21/ID2/IL18/CD2	19
GO:0048017	BP	GO:0048017	inositol lipid-mediated signaling	19/956	181/18800	0.00222293	0.0265825	0.0220613	GAB2/PDGFC/PTAFR/EDN1/TNF/FGR/CSF1R/MIR21/PIK3C2B/TEK/IL18/F2R/PEAR1/SELP/NCF1/PPP1R16B/KIT/PRR5/PTEN	19
GO:0010951	BP	GO:0010951	negative regulation of endopeptidase activity	24/956	251/18800	0.00227958	0.027197	0.0225713	PLAUR/CSTA/SERPINA1/MMP9/CST3/THBS1/PZP/TIMP2/SERPING1/TNF/SERPINB8/FNIP1/KLF4/FURIN/APLP2/SNCA/SPINK2/SLPI/SERPINB2/PTGS2/SERPINI1/TNFAIP8/PROS1/RNF34	24
GO:0071496	BP	GO:0071496	cellular response to external stimulus	28/956	309/18800	0.00229272	0.0272907	0.0226491	GABARAPL1/NR4A2/IL1B/CDA/GLUL/PMAIP1/CDKN1A/GADD45A/FOS/SIK1/BCL10/ASGR1/KCNJ2/TLR8/CD68/TLR4/FES/KLF10/FNIP1/HMOX1/LRRK2/ATG7/LYN/SESN3/PTGS2/MAP1LC3B/CPEB4/NPRL2	28
GO:0042092	BP	GO:0042092	type 2 immune response	7/956	37/18800	0.00231948	0.0275458	0.0228608	NLRP3/BCL6/CCR2/IL6/ARG1/IL18/NOD2	7
GO:1905952	BP	GO:1905952	regulation of lipid localization	17/956	155/18800	0.0023356	0.0276737	0.0229669	IL1B/ACSL1/CD36/NFKBIA/IRS2/PLIN2/EDN1/THBS1/ABCA1/TNF/CYP4F2/FURIN/ABHD5/IL6/PRKCD/TTC39B/ARV1	17
GO:0031650	BP	GO:0031650	regulation of heat generation	4/956	12/18800	0.00236811	0.0278671	0.0231275	IL1B/TNF/PTGS2/CNR1	4
GO:0032490	BP	GO:0032490	detection of molecule of bacterial origin	4/956	12/18800	0.00236811	0.0278671	0.0231275	TLR2/TLR4/LY96/NOD2	4
GO:0045916	BP	GO:0045916	negative regulation of complement activation	4/956	12/18800	0.00236811	0.0278671	0.0231275	CD55/CR2/SERPING1/VSIG4	4
GO:0043550	BP	GO:0043550	regulation of lipid kinase activity	10/956	69/18800	0.00245021	0.0287677	0.0238749	CISH/SOCS3/FPR2/FGR/NRBF2/LYN/TEK/SOCS2/KIT/NOD2	10
GO:0060135	BP	GO:0060135	maternal process involved in female pregnancy	9/956	58/18800	0.00246932	0.0289263	0.0240065	LIF/PRDM1/JUNB/ADCY7/RGS2/ARG1/UBE2A/PTGS2/CNR1	9
GO:0030500	BP	GO:0030500	regulation of bone mineralization	11/956	81/18800	0.00258082	0.0301641	0.0250338	MGP/CCL3/SRGN/ADRB2/BMPR1A/SGMS2/GJA1/OMD/SLC8A1/TMEM119/BMP2K	11
GO:0030195	BP	GO:0030195	negative regulation of blood coagulation	8/956	48/18800	0.00267672	0.0311697	0.0258684	THBD/PLAU/EDN1/THBS1/SERPING1/PRKCD/SERPINB2/PROS1	8
GO:0097696	BP	GO:0097696	receptor signaling pathway via STAT	19/956	184/18800	0.00267893	0.0311697	0.0258684	GADD45A/CCR2/ADIPOR1/SOCS3/CSF2RA/IL6ST/TNF/IL23R/LIF/CSF1R/ELP2/IL6/LYN/CSF2RB/SOCS2/IL18/F2R/IL24/KIT	19
GO:0014065	BP	GO:0014065	phosphatidylinositol 3-kinase signaling	16/956	144/18800	0.00271434	0.0313712	0.0260356	PDGFC/EDN1/TNF/FGR/MIR21/PIK3C2B/TEK/IL18/F2R/PEAR1/SELP/NCF1/PPP1R16B/KIT/PRR5/PTEN	16
GO:0001909	BP	GO:0001909	leukocyte mediated cytotoxicity	15/956	131/18800	0.00271626	0.0313712	0.0260356	TREM1/ICAM1/LILRB1/CRTAM/TYROBP/SPI1/FCGR1A/GZMB/IL23R/CD1D/NCR3/ARG1/IL18/FCGR3A/ITGAM	15
GO:0002701	BP	GO:0002701	negative regulation of production of molecular mediator of immune response	7/956	38/18800	0.00272054	0.0313712	0.0260356	IRAK3/BCL6/LILRB1/TNF/SLAMF1/HMOX1/ARG1	7
GO:1901186	BP	GO:1901186	positive regulation of ERBB signaling pathway	7/956	38/18800	0.00272054	0.0313712	0.0260356	HBEGF/PLAUR/MMP9/EREG/AREG/AFAP1L2/NCF1	7
GO:0039692	BP	GO:0039692	single stranded viral RNA replication via double stranded DNA intermediate	5/956	20/18800	0.00275116	0.0315133	0.0261535	APOBEC3A/CXCL8/APOBEC3G/MORC2/MPHOSPH8	5
GO:0098543	BP	GO:0098543	detection of other organism	5/956	20/18800	0.00275116	0.0315133	0.0261535	TLR2/CLEC7A/TLR4/CD1D/NOD2	5
GO:1904754	BP	GO:1904754	positive regulation of vascular associated smooth muscle cell migration	5/956	20/18800	0.00275116	0.0315133	0.0261535	NR4A3/ADAMTS1/MIR21/DOCK5/DOCK4	5
GO:0002711	BP	GO:0002711	positive regulation of T cell mediated immunity	9/956	59/18800	0.00278505	0.0317606	0.0263588	IL1B/NLRP3/CD55/IL23R/SLAMF1/CD1D/ARID5A/IL6/IL18	9
GO:0035065	BP	GO:0035065	regulation of histone acetylation	9/956	59/18800	0.00278505	0.0317606	0.0263588	IL1B/SPI1/LIF/PYGO2/ARID5A/SNCA/NFYB/KMT2A/SDR16C5	9
GO:0042310	BP	GO:0042310	vasoconstriction	11/956	82/18800	0.0028469	0.0323945	0.0268848	ADM/EDN1/TBXAS1/P2RX1/MIR21/DOCK5/SLC8A1/PTGS2/F2R/DOCK4/MKKS	11
GO:0051348	BP	GO:0051348	negative regulation of transferase activity	25/956	270/18800	0.00288137	0.0327146	0.0271505	IRAK3/IL1B/ZFP36/CDKN1A/GADD45A/CHP1/TRIB1/IRS2/GADD45B/COX11/TNFAIP3/DUSP10/DUSP7/LAX1/DUSP1/SNCA/RGS2/ZFYVE28/LYN/PRKCD/PDCD4/SLC8A1/PTEN/DNAJA1/NPRL2	25
GO:0006469	BP	GO:0006469	negative regulation of protein kinase activity	21/956	213/18800	0.00289336	0.0327787	0.0272037	IRAK3/IL1B/CDKN1A/GADD45A/CHP1/TRIB1/GADD45B/TNFAIP3/DUSP10/DUSP7/LAX1/DUSP1/SNCA/RGS2/ZFYVE28/LYN/PRKCD/PDCD4/SLC8A1/PTEN/DNAJA1	21
GO:0000045	BP	GO:0000045	autophagosome assembly	13/956	107/18800	0.00302887	0.0341337	0.0283282	GABARAPL1/TP53INP2/C9orf72/ATG2A/CHMP4B/LRRK2/ATG3/ATG7/RAB1A/CHMP4A/MAP1LC3B/MOAP1/NSFL1C	13
GO:0048545	BP	GO:0048545	response to steroid hormone	29/956	330/18800	0.00303335	0.0341337	0.0283282	TLR2/ZFP36/PAQR8/FOSB/FOS/IGFBP7/IL1RN/ANXA3/ADM/NR4A3/PTAFR/EDN1/THBS1/TRIM68/TNF/SGK1/LBH/CYBB/DEFA1/KDM5D/IL6/UBE2L3/AREG/ARG1/DAXX/PTGS2/BCL2L11/DDIT4/KDM4C	29
GO:0050818	BP	GO:0050818	regulation of coagulation	10/956	71/18800	0.00303731	0.0341337	0.0283282	THBD/CD36/PLAU/EDN1/THBS1/SERPING1/PRKCD/SERPINB2/F2R/PROS1	10
GO:0002762	BP	GO:0002762	negative regulation of myeloid leukocyte differentiation	8/956	49/18800	0.00305921	0.0341337	0.0283282	MAFB/CCL3/TRIB1/LILRB1/LILRB3/TNFAIP6/TLR4/LYN	8
GO:0050873	BP	GO:0050873	brown fat cell differentiation	8/956	49/18800	0.00305921	0.0341337	0.0283282	LRG1/METRNL/CEBPB/DUSP10/ADRB2/RGS2/PTGS2/NAPEPLD	8
GO:0097300	BP	GO:0097300	programmed necrotic cell death	8/956	49/18800	0.00305921	0.0341337	0.0283282	PYGL/PELI1/MIR22/PPIF/ASAH1/TNF/YBX3/CASP6	8
GO:1900047	BP	GO:1900047	negative regulation of hemostasis	8/956	49/18800	0.00305921	0.0341337	0.0283282	THBD/PLAU/EDN1/THBS1/SERPING1/PRKCD/SERPINB2/PROS1	8
GO:0030099	BP	GO:0030099	myeloid cell differentiation	33/956	391/18800	0.00311257	0.0346542	0.0287602	MAFB/GAB2/TLR2/ZFP36/CSF3R/CCL3/MMP9/FOS/BCL6/EPAS1/NFKBIA/TRIB1/LILRB1/LILRB3/JUN/TNFAIP6/OSCAR/TYROBP/ZNF385A/SPI1/TNF/TLR4/CEBPB/IL23R/LIF/FES/LEO1/KLF10/CSF1R/JUNB/ID2/LYN/KIT	33
GO:0032088	BP	GO:0032088	negative regulation of NF-kappaB transcription factor activity	12/956	95/18800	0.00312013	0.0346636	0.028768	IRAK3/NLRP3/PELI1/DDIT3/NFKBIA/CHP1/SPI1/TNFAIP3/KLF4/MIR21/PTGIS/NOD2	12
GO:0014910	BP	GO:0014910	regulation of smooth muscle cell migration	11/956	83/18800	0.00313464	0.0346757	0.0287781	GNA13/PLAU/TRIB1/NR4A3/ADAMTS1/TLR4/BMPR1A/MIR21/DOCK5/IGFBP3/DOCK4	11
GO:0042509	BP	GO:0042509	regulation of tyrosine phosphorylation of STAT protein	11/956	83/18800	0.00313464	0.0346757	0.0287781	SOCS3/IL6ST/TNF/IL23R/LIF/CSF1R/IL6/LYN/IL18/IL24/KIT	11
GO:0061041	BP	GO:0061041	regulation of wound healing	15/956	133/18800	0.00314527	0.0347189	0.0288139	THBD/HBEGF/CD36/CLEC7A/PLAU/EDN1/THBS1/SERPING1/TNFAIP3/TNF/PRKCD/SERPINB2/F2R/PROS1/PTEN	15
GO:0032728	BP	GO:0032728	positive regulation of interferon-beta production	7/956	39/18800	0.00317271	0.0347251	0.0288191	TLR2/TLR8/TLR4/OAS2/RIOK3/IFIH1/OAS1	7
GO:0071634	BP	GO:0071634	regulation of transforming growth factor beta production	7/956	39/18800	0.00317271	0.0347251	0.0288191	LILRB1/LRRC32/TYROBP/THBS1/FURIN/BMPR1A/PTGS2	7
GO:1904994	BP	GO:1904994	regulation of leukocyte adhesion to vascular endothelial cell	7/956	39/18800	0.00317271	0.0347251	0.0288191	CCR2/PTAFR/TNF/KLF4/MIR21/IL6/SELP	7
GO:2000516	BP	GO:2000516	positive regulation of CD4-positive, alpha-beta T cell activation	7/956	39/18800	0.00317271	0.0347251	0.0288191	CD83/NFKBIZ/NLRP3/CD55/IL23R/MIR21/IL18	7
GO:2000116	BP	GO:2000116	regulation of cysteine-type endopeptidase activity	22/956	229/18800	0.00320611	0.0350164	0.0290608	PLAUR/PMAIP1/S100A9/MMP9/NLRP3/CLEC7A/BCL10/THBS1/S100A8/TNF/CASP10/P2RX1/FNIP1/KLF4/DAPK1/BCL2L13/SNCA/PTGS2/BCL2L11/TNFAIP8/F2R/RNF34	22
GO:0002430	BP	GO:0002430	complement receptor mediated signaling pathway	4/956	13/18800	0.00328397	0.0356408	0.029579	C5AR1/FPR2/FPR1/CR2	4
GO:0045741	BP	GO:0045741	positive regulation of epidermal growth factor-activated receptor activity	4/956	13/18800	0.00328397	0.0356408	0.029579	HBEGF/EREG/AREG/NCF1	4
GO:0070486	BP	GO:0070486	leukocyte aggregation	4/956	13/18800	0.00328397	0.0356408	0.029579	IL1B/S100A9/NR4A3/S100A8	4
GO:0038127	BP	GO:0038127	ERBB signaling pathway	14/956	121/18800	0.00336765	0.0364723	0.0302691	HBEGF/PLAUR/EFEMP1/MMP9/EREG/REPS2/MIR21/ZFYVE28/AREG/AFAP1L2/PTPN12/NCF1/GAB1/SNX5	14
GO:2001234	BP	GO:2001234	negative regulation of apoptotic signaling pathway	22/956	230/18800	0.00338019	0.0365315	0.0303183	NR4A2/IL1B/PLAUR/MMP9/ICAM1/ITPRIP/VNN1/PPIF/GRINA/THBS1/ZNF385A/TNFAIP3/TNF/NOG/HMOX1/MIR21/LRRK2/YBX3/PTGS2/ARMC10/RNF34/DNAJA1	22
GO:0031099	BP	GO:0031099	regeneration	19/956	188/18800	0.00340653	0.0367393	0.0304907	CDKN1A/ANXA3/ADM/NR4A3/JUN/GRN/TNF/CEBPB/DUSP10/KLF4/HMOX1/GJA1/IL6/NINJ1/FZD7/PTCH1/BCL9/PTPN12/PTEN	19
GO:0043303	BP	GO:0043303	mast cell degranulation	8/956	50/18800	0.00348289	0.0374846	0.0311092	GAB2/NR4A3/FGR/FES/HMOX1/LYN/PTGDR/KIT	8
GO:0045671	BP	GO:0045671	negative regulation of osteoclast differentiation	6/956	30/18800	0.00353567	0.0378947	0.0314496	MAFB/CCL3/LILRB1/LILRB3/TNFAIP6/TLR4	6
GO:1903579	BP	GO:1903579	negative regulation of ATP metabolic process	6/956	30/18800	0.00353567	0.0378947	0.0314496	PPIF/TNF/FBP1/PID1/SNCA/DDIT4	6
GO:0071887	BP	GO:0071887	leukocyte apoptotic process	13/956	109/18800	0.00356316	0.0381104	0.0316286	BCL6/CCR5/IRS2/LILRB1/BCL10/GIMAP8/FNIP1/IL6/LYN/ST6GAL1/BCL2L11/PTEN/NOD2	13
GO:0030879	BP	GO:0030879	mammary gland development	15/956	135/18800	0.00362849	0.0387288	0.0321418	IRS2/UMPS/ZNF703/CEBPB/OAS2/PYGO2/CSF1R/LBH/GJA1/ID2/AREG/ARG1/SOCS2/BCL2L11/PTCH1	15
GO:0072538	BP	GO:0072538	T-helper 17 type immune response	7/956	40/18800	0.00368007	0.0391984	0.0325316	NFKBIZ/CLEC7A/LY9/IL23R/ARID5A/MIR21/IL6	7
GO:2000106	BP	GO:2000106	regulation of leukocyte apoptotic process	11/956	85/18800	0.00378009	0.0401592	0.0333289	BCL6/CCR5/IRS2/LILRB1/BCL10/GIMAP8/FNIP1/LYN/ST6GAL1/PTEN/NOD2	11
GO:0045860	BP	GO:0045860	positive regulation of protein kinase activity	33/956	396/18800	0.00378582	0.0401592	0.0333289	S100A12/HBEGF/IL1B/ACSL1/CDKN1A/SLC11A1/PDGFC/EDN1/CHI3L1/THBS1/EGR1/FCGR1A/EREG/TNF/TLR4/IL23R/CSF1R/LILRA5/ADRB2/BMPR1A/MIR21/SNCA/LRRK2/SYAP1/AREG/PRKCD/AFAP1L2/DAXX/IL18/NCF1/CD40LG/KIT/NOD2	33
GO:0043030	BP	GO:0043030	regulation of macrophage activation	9/956	62/18800	0.00392696	0.0415711	0.0345007	CCL3/THBS1/GRN/TLR4/VSIG4/SNCA/LRRK2/IL6/SHPK	9
GO:0043277	BP	GO:0043277	apoptotic cell clearance	8/956	51/18800	0.00395063	0.0417361	0.0346377	FCN1/CD36/CCR2/CD300LF/TYROBP/THBS1/PEAR1/TGM2	8
GO:0010466	BP	GO:0010466	negative regulation of peptidase activity	24/956	262/18800	0.00396031	0.041753	0.0346516	PLAUR/CSTA/SERPINA1/MMP9/CST3/THBS1/PZP/TIMP2/SERPING1/TNF/SERPINB8/FNIP1/KLF4/FURIN/APLP2/SNCA/SPINK2/SLPI/SERPINB2/PTGS2/SERPINI1/TNFAIP8/PROS1/RNF34	24
GO:0032479	BP	GO:0032479	regulation of type I interferon production	12/956	98/18800	0.00403776	0.0423964	0.0351857	TLR2/SIRPA/LILRB1/CD14/TLR8/TLR4/OAS2/RIOK3/MIR21/IFIH1/RNF125/OAS1	12
GO:0032606	BP	GO:0032606	type I interferon production	12/956	98/18800	0.00403776	0.0423964	0.0351857	TLR2/SIRPA/LILRB1/CD14/TLR8/TLR4/OAS2/RIOK3/MIR21/IFIH1/RNF125/OAS1	12
GO:0033674	BP	GO:0033674	positive regulation of kinase activity	38/956	476/18800	0.00411223	0.0430909	0.035762	S100A12/HBEGF/IL1B/ACSL1/CDKN1A/SLC11A1/BCL10/FPR2/PDGFC/EDN1/CHI3L1/THBS1/EGR1/FCGR1A/EREG/TNF/FGR/TLR4/IL23R/CSF1R/LILRA5/ADRB2/BMPR1A/MIR21/SNCA/LRRK2/SYAP1/LYN/AREG/PRKCD/TEK/AFAP1L2/DAXX/IL18/NCF1/CD40LG/KIT/NOD2	38
GO:0050688	BP	GO:0050688	regulation of defense response to virus	10/956	74/18800	0.00412256	0.0431116	0.0357792	IL1B/LILRB1/TNFAIP3/HTRA1/IL23R/RIOK3/FGL2/SEC14L1/APOBEC3G/RNF125	10
GO:0014066	BP	GO:0014066	regulation of phosphatidylinositol 3-kinase signaling	13/956	111/18800	0.00417146	0.0434471	0.0360577	PDGFC/TNF/FGR/MIR21/TEK/IL18/F2R/SELP/NCF1/PPP1R16B/KIT/PRR5/PTEN	13
GO:1905037	BP	GO:1905037	autophagosome organization	13/956	111/18800	0.00417146	0.0434471	0.0360577	GABARAPL1/TP53INP2/C9orf72/ATG2A/CHMP4B/LRRK2/ATG3/ATG7/RAB1A/CHMP4A/MAP1LC3B/MOAP1/NSFL1C	13
GO:0045987	BP	GO:0045987	positive regulation of smooth muscle contraction	6/956	31/18800	0.00419881	0.043644	0.036221	PTAFR/EDN1/MIR21/PTGS2/F2R/KIT	6
GO:0030488	BP	GO:0030488	tRNA methylation	7/956	41/18800	0.00424676	0.0440538	0.0365611	METTL1/METTL2A/TRMT1L/BCDIN3D/TRMT12/TRMT13/LCMT2	7
GO:0032891	BP	GO:0032891	negative regulation of organic acid transport	5/956	22/18800	0.00429475	0.0441966	0.0366796	IRS2/THBS1/TNF/CYP4F2/RGS2	5
GO:0044321	BP	GO:0044321	response to leptin	5/956	22/18800	0.00429475	0.0441966	0.0366796	ADIPOR1/NR4A3/EDN1/PID1/MKKS	5
GO:0045624	BP	GO:0045624	positive regulation of T-helper cell differentiation	5/956	22/18800	0.00429475	0.0441966	0.0366796	NFKBIZ/NLRP3/IL23R/MIR21/IL18	5
GO:0050765	BP	GO:0050765	negative regulation of phagocytosis	5/956	22/18800	0.00429475	0.0441966	0.0366796	TLR2/DYSF/SIRPA/CD300LF/ATG3	5
GO:0010573	BP	GO:0010573	vascular endothelial growth factor production	9/956	63/18800	0.00437956	0.0449784	0.0373285	IL1B/SULF2/C5AR1/CCR2/IL6ST/TNF/IL6/SULF1/PTGS2	9
GO:0001787	BP	GO:0001787	natural killer cell proliferation	4/956	14/18800	0.00441426	0.0449784	0.0373285	IL23R/SLAMF1/IL18/FCGR3A	4
GO:0002467	BP	GO:0002467	germinal center formation	4/956	14/18800	0.00441426	0.0449784	0.0373285	BCL6/NFKB2/TNFAIP3/KLHL6	4
GO:0046348	BP	GO:0046348	amino sugar catabolic process	4/956	14/18800	0.00441426	0.0449784	0.0373285	CHI3L1/ALDH1A1/NPL/GNPDA1	4
GO:1902043	BP	GO:1902043	positive regulation of extrinsic apoptotic signaling pathway via death domain receptors	4/956	14/18800	0.00441426	0.0449784	0.0373285	PMAIP1/SKIL/THBS1/PTEN	4
GO:0097191	BP	GO:0097191	extrinsic apoptotic signaling pathway	21/956	221/18800	0.00445643	0.0451431	0.0374652	IL1B/PMAIP1/ICAM1/ITPRIP/BCL2A1/BCL10/SKIL/THBS1/SPI1/G0S2/TNFAIP3/TNF/HMOX1/DAPK1/TNFRSF10C/FEM1B/DAXX/BCL2L11/RNF34/MOAP1/PTEN	21
GO:0002279	BP	GO:0002279	mast cell activation involved in immune response	8/956	52/18800	0.00446538	0.0451431	0.0374652	GAB2/NR4A3/FGR/FES/HMOX1/LYN/PTGDR/KIT	8
GO:0002448	BP	GO:0002448	mast cell mediated immunity	8/956	52/18800	0.00446538	0.0451431	0.0374652	GAB2/NR4A3/FGR/FES/HMOX1/LYN/PTGDR/KIT	8
GO:0050819	BP	GO:0050819	negative regulation of coagulation	8/956	52/18800	0.00446538	0.0451431	0.0374652	THBD/PLAU/EDN1/THBS1/SERPING1/PRKCD/SERPINB2/PROS1	8
GO:0043280	BP	GO:0043280	positive regulation of cysteine-type endopeptidase activity involved in apoptotic process	14/956	125/18800	0.00452335	0.0454189	0.0376941	PMAIP1/S100A9/NLRP3/CLEC7A/BCL10/S100A8/TNF/CASP10/P2RX1/DAPK1/BCL2L13/SNCA/BCL2L11/F2R	14
GO:0007260	BP	GO:0007260	tyrosine phosphorylation of STAT protein	11/956	87/18800	0.0045275	0.0454189	0.0376941	SOCS3/IL6ST/TNF/IL23R/LIF/CSF1R/IL6/LYN/IL18/IL24/KIT	11
GO:0050829	BP	GO:0050829	defense response to Gram-negative bacterium	11/956	87/18800	0.0045275	0.0454189	0.0376941	TREM1/LYZ/SLC11A1/TLR4/IL23R/MPEG1/DEFA1/CAMP/IL6/SELP/OPTN	11
GO:0002534	BP	GO:0002534	cytokine production involved in inflammatory response	10/956	75/18800	0.00454541	0.0454189	0.0376941	IL1R2/CLEC7A/SIRPA/TNF/TLR4/MIR21/ADCY7/IL6/PDCD4/NOD2	10
GO:0050848	BP	GO:0050848	regulation of calcium-mediated signaling	10/956	75/18800	0.00454541	0.0454189	0.0376941	BST1/CCL3/CCL4/CLEC7A/CHP1/SLC24A4/TNF/PLEK/CAMTA1/LRRK2	10
GO:1900015	BP	GO:1900015	regulation of cytokine production involved in inflammatory response	10/956	75/18800	0.00454541	0.0454189	0.0376941	IL1R2/CLEC7A/SIRPA/TNF/TLR4/MIR21/ADCY7/IL6/PDCD4/NOD2	10
GO:0051051	BP	GO:0051051	negative regulation of transport	37/956	464/18800	0.00467834	0.046657	0.0387216	IL1B/TLR2/MMP9/CD36/CCR2/DYSF/CD33/LILRB2/SIRPA/CHP1/IRS2/PIM3/LILRB1/CD300LF/PPIF/EDN1/NECAB2/THBS1/SPI1/TNF/LIF/CYP4F2/PID1/HMOX1/GJA1/SNCA/LRRK2/RGS2/ATG3/GOPC/PTGS2/F2R/RAB11FIP1/PTEN/OAZ2/ANKRD27/CNR1	37
GO:0019827	BP	GO:0019827	stem cell population maintenance	15/956	139/18800	0.00477758	0.0474634	0.0393908	SPI1/EOMES/NOG/LIF/LEO1/KLF10/KLF4/BMPR1A/LBH/VPS72/ZHX2/FZD7/BCL9/KIT/KDM4C	15
GO:1903900	BP	GO:1903900	regulation of viral life cycle	15/956	139/18800	0.00477758	0.0474634	0.0393908	APOBEC3A/FCN1/CH25H/PTX3/TRIM68/TNF/OAS2/IFIH1/SLPI/TRIM5/CXCL8/APOBEC3G/MORC2/OAS1/MPHOSPH8	15
GO:0009266	BP	GO:0009266	response to temperature stimulus	18/956	180/18800	0.00479927	0.0475874	0.0394937	FOS/IGFBP7/METRNL/NFKBIA/ADM/CD14/THBS1/EIF2B3/TFEC/ADRB2/HSPA6/HMOX1/LYN/IER5/DAXX/PTGS2/RNF34/DNAJA1	18
GO:0016032	BP	GO:0016032	viral process	34/956	418/18800	0.00483757	0.0477172	0.0396015	APOBEC3A/ZFP36/FCN1/CH25H/CCL3/ICAM1/CCL4/ANPEP/CCR5/PTX3/JUN/CD55/TRIM68/CHMP4B/CR2/TNF/OAS2/CSF1R/SLAMF1/FURIN/CAV2/IFIH1/SLPI/ATG7/TRIM5/ST6GAL1/RAB1A/CXCL8/APOBEC3G/CHMP4A/CXCR6/MORC2/OAS1/MPHOSPH8	34
GO:0014015	BP	GO:0014015	positive regulation of gliogenesis	9/956	64/18800	0.00487179	0.0477172	0.0396015	IL1B/TLR2/IL6ST/TNF/LIF/EGR2/IL6/ID2/LYN	9
GO:0019229	BP	GO:0019229	regulation of vasoconstriction	9/956	64/18800	0.00487179	0.0477172	0.0396015	ADM/EDN1/TBXAS1/P2RX1/MIR21/DOCK5/PTGS2/F2R/DOCK4	9
GO:0030890	BP	GO:0030890	positive regulation of B cell proliferation	7/956	42/18800	0.00487702	0.0477172	0.0396015	BST1/CDKN1A/BCL6/PELI1/IRS2/TLR4/CARD11	7
GO:0032735	BP	GO:0032735	positive regulation of interleukin-12 production	7/956	42/18800	0.00487702	0.0477172	0.0396015	TLR2/CD36/CLEC7A/TLR4/IL23R/CD40LG/NOD2	7
GO:0070266	BP	GO:0070266	necroptotic process	7/956	42/18800	0.00487702	0.0477172	0.0396015	PYGL/PELI1/MIR22/PPIF/TNF/YBX3/CASP6	7
GO:0071354	BP	GO:0071354	cellular response to interleukin-6	7/956	42/18800	0.00487702	0.0477172	0.0396015	SPI1/IL6ST/PID1/CAMP/IL6/ST3GAL6/PTGIS	7
GO:0043372	BP	GO:0043372	positive regulation of CD4-positive, alpha-beta T cell differentiation	6/956	32/18800	0.00494946	0.0481524	0.0399627	CD83/NFKBIZ/NLRP3/IL23R/MIR21/IL18	6
GO:0060795	BP	GO:0060795	cell fate commitment involved in formation of primary germ layer	6/956	32/18800	0.00494946	0.0481524	0.0399627	EOMES/LEO1/KLF4/BMPR1A/ETS2/FZD7	6
GO:1900745	BP	GO:1900745	positive regulation of p38MAPK cascade	6/956	32/18800	0.00494946	0.0481524	0.0399627	IL1B/GADD45A/GADD45B/SPI1/EMC10/NCF1	6
GO:0061045	BP	GO:0061045	negative regulation of wound healing	10/956	76/18800	0.00500164	0.0485686	0.0403081	THBD/PLAU/EDN1/THBS1/SERPING1/TNF/PRKCD/SERPINB2/PROS1/PTEN	10
GO:0048872	BP	GO:0048872	homeostasis of number of cells	25/956	282/18800	0.00505922	0.0490355	0.0406956	MAFB/ZFP36/PMAIP1/BCL6/CCR2/EPAS1/BCL10/SKIL/LGALS2/PDE4B/SPI1/TNFAIP3/FSTL1/HMOX1/CARD11/IL6/ID2/LYN/NAPEPLD/BCL2L11/SART3/ZFY/F2R/SIT1/KIT	25
GO:0002440	BP	GO:0002440	production of molecular mediator of immune response	27/956	312/18800	0.00507914	0.0491364	0.0407793	IRAK3/IL1B/TREM1/NLRP3/BCL6/CD36/CCR2/CLEC7A/LILRB1/BCL10/NR4A3/SLC7A5/CD55/FFAR2/TNF/TLR4/SLAMF1/ARID5A/HMOX1/IL6/MSH2/TNFSF13/ARG1/IL18/CD40LG/KIT/NOD2	27
GO:0050921	BP	GO:0050921	positive regulation of chemotaxis	15/956	140/18800	0.00510674	0.0492191	0.0408479	CCL3/CCL4/C5AR1/CCR2/FPR2/EDN1/THBS1/TPBG/SPI1/PLA2G7/DAPK2/CSF1R/SLAMF1/IL6/CXCL8	15
GO:1903305	BP	GO:1903305	regulation of regulated secretory pathway	15/956	140/18800	0.00510674	0.0492191	0.0408479	GAB2/CCR2/PTAFR/SPI1/FGR/FES/PRAM1/P2RX1/HMOX1/CD177/LRRK2/LYN/PREPL/ITGAM/CNR1	15
GO:0070167	BP	GO:0070167	regulation of biomineral tissue development	12/956	101/18800	0.00516043	0.0496439	0.0412005	MGP/CCL3/SRGN/CEBPB/ADRB2/BMPR1A/SGMS2/GJA1/OMD/SLC8A1/TMEM119/BMP2K	12
GO:0070820	CC	GO:0070820	tertiary granule	47/988	164/19594	4.10181e-23	2.32572e-20	2.21498e-20	CLEC4D/QPCT/CDA/FCER1G/LRG1/MMP9/MCEMP1/MGAM/PTX3/LYZ/FCAR/CD33/GPR84/LILRB2/SIRPA/PLAU/SLC11A1/FPR2/FOLR3/CST3/CD93/PTAFR/CXCL1/TNFAIP6/OSCAR/UBR4/CD55/LILRA3/TIMP2/SIGLEC5/ASAH1/FPR1/ATP6V0C/CLEC12A/SLC2A3/ORM1/CFP/CYBB/ATP8B4/CD177/CAMP/HP/OLR1/CTSS/CYSTM1/TCN1/ITGAM	47
GO:0042581	CC	GO:0042581	specific granule	40/988	160/19594	1.52653e-17	4.32772e-15	4.12164e-15	PLAUR/CLEC4D/QPCT/BST1/LRG1/CD36/MCEMP1/PTX3/LYZ/FCAR/CD33/GPR84/PLAU/ANXA3/FPR2/FOLR3/CD93/CXCL1/CHI3L1/OSCAR/UBR4/LILRA3/TIMP2/CLEC12A/SLC2A3/ORM1/P2RX1/CFP/CYBB/ATP8B4/CD177/SLPI/CAMP/HP/OLR1/ARG1/LCN2/TCN1/ITGAM/HMOX2	40
GO:0030667	CC	GO:0030667	secretory granule membrane	55/988	312/19594	3.19726e-16	6.04281e-14	5.75506e-14	PLAUR/CLEC4D/TLR2/BST1/FCER1G/C5AR1/CD36/MCEMP1/ANPEP/MGAM/FCAR/CD33/GPR84/SIRPB1/VNN1/LILRB2/SIRPA/PLAU/SLC11A1/FCGR2A/LILRB3/FPR2/CD14/MME/CD93/PTAFR/TYROBP/UBR4/CD55/LILRA3/SIGLEC5/FCGR3B/FPR1/CXCR1/ATP6V0C/CD68/CLEC12A/SLC2A3/P2RX1/APLP2/CAV2/CYBB/ATP8B4/CD177/RAB31/SNCA/OLR1/PSAP/PECAM1/CYSTM1/SPARC/CXCR2/SELP/ITGAM/HMOX2	55
GO:0070821	CC	GO:0070821	tertiary granule membrane	26/988	73/19594	5.94575e-16	8.4281e-14	8.02676e-14	CLEC4D/FCER1G/MCEMP1/MGAM/FCAR/CD33/GPR84/LILRB2/SIRPA/PLAU/SLC11A1/FPR2/CD93/PTAFR/UBR4/LILRA3/SIGLEC5/ATP6V0C/CLEC12A/SLC2A3/CYBB/ATP8B4/CD177/OLR1/CYSTM1/ITGAM	26
GO:1904724	CC	GO:1904724	tertiary granule lumen	19/988	55/19594	9.4244e-12	9.94273e-10	9.46927e-10	QPCT/CDA/LRG1/MMP9/PTX3/LYZ/FOLR3/CST3/CXCL1/TNFAIP6/OSCAR/TIMP2/ASAH1/ORM1/CFP/CAMP/HP/CTSS/TCN1	19
GO:0101002	CC	GO:0101002	ficolin-1-rich granule	35/988	185/19594	1.05214e-11	9.94273e-10	9.46927e-10	CLEC4D/QPCT/CDA/FCN1/PYGL/SERPINA1/FCER1G/LRG1/MMP9/MGAM/FCAR/LILRB2/SIRPA/SLC11A1/FPR2/CST3/CD93/TNFAIP6/UBR4/CD55/LILRA3/TIMP2/SIGLEC5/HK3/ASAH1/CFD/FPR1/ATP6V0C/SLC2A3/HSPA6/COTL1/FGL2/ATG7/CTSS/MNDA	35
GO:0034774	CC	GO:0034774	secretory granule lumen	48/988	322/19594	1.46604e-11	1.18749e-09	1.13095e-09	S100A12/S100P/QPCT/CDA/FCN1/S100A9/PYGL/SERPINA1/LRG1/PTX3/LYZ/SRGN/VWF/RNASE2/FOLR3/CXCL1/CHI3L1/OSCAR/THBS1/TIMP2/GRN/HK3/CFD/S100A8/GCA/SERPING1/FGR/ORM1/CFP/CPPED1/NHLRC2/HSPA6/FAM3C/COTL1/DEFA1/SLPI/CAMP/ATG7/HP/PRKCD/ARG1/CREG1/MNDA/SERPINI1/LCN2/SPARC/TCN1/PROS1	48
GO:0060205	CC	GO:0060205	cytoplasmic vesicle lumen	48/988	325/19594	2.05021e-11	1.45308e-09	1.38389e-09	S100A12/S100P/QPCT/CDA/FCN1/S100A9/PYGL/SERPINA1/LRG1/PTX3/LYZ/SRGN/VWF/RNASE2/FOLR3/CXCL1/CHI3L1/OSCAR/THBS1/TIMP2/GRN/HK3/CFD/S100A8/GCA/SERPING1/FGR/ORM1/CFP/CPPED1/NHLRC2/HSPA6/FAM3C/COTL1/DEFA1/SLPI/CAMP/ATG7/HP/PRKCD/ARG1/CREG1/MNDA/SERPINI1/LCN2/SPARC/TCN1/PROS1	48
GO:0031983	CC	GO:0031983	vesicle lumen	48/988	327/19594	2.55706e-11	1.61095e-09	1.53423e-09	S100A12/S100P/QPCT/CDA/FCN1/S100A9/PYGL/SERPINA1/LRG1/PTX3/LYZ/SRGN/VWF/RNASE2/FOLR3/CXCL1/CHI3L1/OSCAR/THBS1/TIMP2/GRN/HK3/CFD/S100A8/GCA/SERPING1/FGR/ORM1/CFP/CPPED1/NHLRC2/HSPA6/FAM3C/COTL1/DEFA1/SLPI/CAMP/ATG7/HP/PRKCD/ARG1/CREG1/MNDA/SERPINI1/LCN2/SPARC/TCN1/PROS1	48
GO:0035579	CC	GO:0035579	specific granule membrane	22/988	91/19594	5.77057e-10	3.27191e-08	3.11611e-08	PLAUR/CLEC4D/BST1/CD36/MCEMP1/FCAR/CD33/GPR84/PLAU/FPR2/CD93/UBR4/LILRA3/CLEC12A/SLC2A3/P2RX1/CYBB/ATP8B4/CD177/OLR1/ITGAM/HMOX2	22
GO:0009897	CC	GO:0009897	external side of plasma membrane	54/988	455/19594	4.56517e-09	2.35314e-07	2.24108e-07	THBD/CLEC4D/FCN1/CD83/CSF3R/FCER1G/ICAM1/CD36/CCR2/ANPEP/CCRL2/CLEC7A/CCR5/CD163/CLEC4E/IL13RA1/CD33/ASGR2/LILRB1/FOLR3/CSF2RA/ASGR1/CD14/SLC7A5/LY9/FCGRT/THBS1/ABCA1/TLR8/IL6ST/CXCR1/TNF/TLR4/CD200R1/IL23R/P2RX1/CLEC4A/SLAMF1/CD302/CD1D/BMPR1A/MCAM/ABCB1/CSF2RB/CXCR3/FCGR3A/CXCR6/CXCR2/DNAI2/SELP/CD40LG/ITGAM/CD2/KIT	54
GO:0035580	CC	GO:0035580	specific granule lumen	17/988	62/19594	6.63001e-09	3.13268e-07	2.9835e-07	QPCT/LRG1/PTX3/LYZ/FOLR3/CXCL1/CHI3L1/OSCAR/TIMP2/ORM1/CFP/SLPI/CAMP/HP/ARG1/LCN2/TCN1	17
GO:0101003	CC	GO:0101003	ficolin-1-rich granule membrane	16/988	61/19594	3.68534e-08	1.60738e-06	1.53083e-06	CLEC4D/FCER1G/MGAM/FCAR/LILRB2/SIRPA/SLC11A1/FPR2/CD93/UBR4/CD55/LILRA3/SIGLEC5/FPR1/ATP6V0C/SLC2A3	16
GO:0045335	CC	GO:0045335	phagocytic vesicle	21/988	138/19594	5.70026e-06	0.00023086	0.000219867	TLR2/RAB32/CD36/CLEC4E/RAB20/SLC11A1/ANXA3/RAB22A/ABCA1/ATP6V0C/MPEG1/RAB8B/NCF2/SLAMF1/CYBB/RAB31/CDC42EP4/CTSS/RAB11FIP1/NCF1/NOD2	21
GO:1904813	CC	GO:1904813	ficolin-1-rich granule lumen	19/988	124/19594	1.4186e-05	0.000518826	0.00049412	QPCT/CDA/FCN1/PYGL/SERPINA1/LRG1/MMP9/CST3/TNFAIP6/TIMP2/HK3/ASAH1/CFD/HSPA6/COTL1/FGL2/ATG7/CTSS/MNDA	19
GO:0062023	CC	GO:0062023	collagen-containing extracellular matrix	43/988	429/19594	1.46406e-05	0.000518826	0.00049412	MGP/EFEMP1/FCN1/S100A9/SERPINA1/MMP9/VCAN/ICAM1/IGFBP7/VWF/THBS1/PZP/TIMP2/S100A8/MMRN2/SPON1/SPARCL1/SERPING1/ADAMTS1/SERPINB8/BGN/HTRA1/ORM1/CFP/OGN/SDC2/FGL2/DEFA1/FBLN5/SLPI/ELN/SULF1/OMD/LTBP2/CTSS/PSAP/COLQ/LAMB1/SPARC/TGM2/EMILIN2/ADAMTSL4/FREM3	43
GO:0045121	CC	GO:0045121	membrane raft	35/988	326/19594	2.16845e-05	0.000723243	0.000688803	ITLN1/TLR2/ICAM1/CD36/BCL10/CD14/MME/CD55/ABCA1/IL6ST/TNF/HCK/P2RX1/FURIN/BMPR1A/CAV2/HMOX1/CARD11/GJA1/CD177/LRRK2/SULF1/LYN/DPP4/OLR1/TEK/PTGS2/PECAM1/PTCH1/MYOF/F2R/ITGAM/CD2/CNR1/PTGIS	35
GO:0098857	CC	GO:0098857	membrane microdomain	35/988	327/19594	2.31375e-05	0.000728831	0.000694125	ITLN1/TLR2/ICAM1/CD36/BCL10/CD14/MME/CD55/ABCA1/IL6ST/TNF/HCK/P2RX1/FURIN/BMPR1A/CAV2/HMOX1/CARD11/GJA1/CD177/LRRK2/SULF1/LYN/DPP4/OLR1/TEK/PTGS2/PECAM1/PTCH1/MYOF/F2R/ITGAM/CD2/CNR1/PTGIS	35
GO:0030139	CC	GO:0030139	endocytic vesicle	36/988	342/19594	2.54754e-05	0.00076024	0.000724038	HBEGF/TLR2/CSF3R/RAB32/CD36/DYSF/CD163/CLEC4E/RAB20/SLC11A1/ANXA3/RIN2/RAB22A/ABCA1/FCGR1A/ATP6V0C/EREG/MPEG1/WLS/ADRB2/RAB8B/NCF2/SLAMF1/CYBB/RAB31/LYN/DPP4/HP/AREG/CDC42EP4/CTSS/PTCH1/SPARC/RAB11FIP1/NCF1/NOD2	36
GO:0031091	CC	GO:0031091	platelet alpha granule	15/988	91/19594	4.67925e-05	0.00132657	0.0012634	SERPINA1/CD36/SRGN/VWF/THBS1/CFD/SERPING1/ORM1/NHLRC2/APLP2/SNCA/PECAM1/SPARC/PROS1/SELP	15
GO:1905286	CC	GO:1905286	serine-type peptidase complex	5/988	11/19594	0.000115522	0.00307357	0.00292721	THBD/PLAUR/FCN1/PLAU/CFH	5
GO:0031092	CC	GO:0031092	platelet alpha granule membrane	6/988	17/19594	0.000123956	0.00307357	0.00292721	CD36/APLP2/SNCA/PECAM1/SPARC/SELP	6
GO:0030666	CC	GO:0030666	endocytic vesicle membrane	23/988	194/19594	0.000124677	0.00307357	0.00292721	HBEGF/TLR2/CSF3R/RAB32/CD36/CD163/CLEC4E/RAB20/SLC11A1/ANXA3/RAB22A/FCGR1A/ATP6V0C/EREG/WLS/ADRB2/RAB8B/CYBB/RAB31/LYN/AREG/PTCH1/RAB11FIP1	23
GO:0005775	CC	GO:0005775	vacuolar lumen	21/988	174/19594	0.000188124	0.00444443	0.00423279	VCAN/LYZ/RNASE2/GRN/ASAH1/DAPK2/GCA/BGN/NSG1/OGN/CPPED1/SDC2/DEFA1/IFI30/PRKCD/OMD/CTSS/ARG1/CREG1/PSAP/MNDA	21
GO:0030670	CC	GO:0030670	phagocytic vesicle membrane	12/988	77/19594	0.000448609	0.0101745	0.00968996	TLR2/RAB32/CLEC4E/RAB20/SLC11A1/ANXA3/RAB22A/ATP6V0C/RAB8B/CYBB/RAB31/RAB11FIP1	12
GO:0090575	CC	GO:0090575	RNA polymerase II transcription regulator complex	23/988	230/19594	0.00140257	0.0305868	0.0291303	NFIL3/MAFB/FOS/DDIT3/MAFF/CREM/JUN/GTF2E1/CEBPB/PYGO2/DBP/GEMIN5/JUNB/TCF7/GTF2H1/MAFG/CEBPD/BCL9/SUPT3H/TLE3/NFYB/MED8/NFE2	23
GO:0098562	CC	GO:0098562	cytoplasmic side of membrane	20/988	193/19594	0.00182952	0.0372867	0.0355111	GNA13/RGS1/GNA15/CHMP4B/PTP4A1/FGR/FES/HCK/CAV2/LRRK2/SYAP1/RGS2/LYN/CHMP4A/SNX5/CD2/KIT/PTEN/YES1/DNAJA1	20
GO:0031093	CC	GO:0031093	platelet alpha granule lumen	10/988	67/19594	0.00184132	0.0372867	0.0355111	SERPINA1/SRGN/VWF/THBS1/CFD/SERPING1/ORM1/NHLRC2/SPARC/PROS1	10
GO:0009898	CC	GO:0009898	cytoplasmic side of plasma membrane	18/988	169/19594	0.00223619	0.0437213	0.0416394	GNA13/RGS1/GNA15/CHMP4B/PTP4A1/FGR/FES/HCK/CAV2/SYAP1/RGS2/LYN/CHMP4A/SNX5/CD2/KIT/PTEN/YES1	18
GO:0001891	CC	GO:0001891	phagocytic cup	6/988	28/19594	0.00234522	0.0443247	0.042214	CLEC4E/TNF/TLR4/RAB31/PEAR1/SNX5	6
GO:0019898	CC	GO:0019898	extrinsic component of membrane	28/988	314/19594	0.0025705	0.0458802	0.0436954	PLAUR/FCN1/BST1/GNA13/RGS1/GNA15/CISH/SOCS3/WDFY3/FOLR3/ATG2A/SYTL3/RPH3A/FGR/FES/HCK/CAV2/SYAP1/LYN/PIK3C2B/SOCS2/BCL2L11/EFCAB7/MITD1/NCF1/SNX5/YES1/SYTL1	28
GO:0005667	CC	GO:0005667	transcription regulator complex	39/988	483/19594	0.00263751	0.0458802	0.0436954	NFIL3/MAFB/NR4A2/FOS/DDIT3/MAFF/CREM/EPAS1/NR4A3/JUN/SKIL/MXD1/SPI1/GTF2E1/CEBPB/PYGO2/LMO2/KLF4/DBP/GEMIN5/JUNB/ARID5A/TCF7/ATF7IP2/GTF2H1/LIN52/MAFG/CEBPD/CREG1/ZNF224/ETV3/BCL9/SUPT3H/TLE3/NFYB/SDR16C5/MED8/NFE2/CDK4	39
GO:0005901	CC	GO:0005901	caveola	11/988	82/19594	0.00267027	0.0458802	0.0436954	CD36/HCK/BMPR1A/CAV2/HMOX1/LRRK2/PTGS2/PTCH1/MYOF/F2R/PTGIS	11
GO:0038187	MF	GO:0038187	pattern recognition receptor activity	13/985	26/18410	1.4781e-10	1.31699e-07	1.24316e-07	CLEC4D/TLR2/FCN1/CD36/CLEC7A/CLEC4E/CD14/PTAFR/TLR8/TLR4/LY96/TRIM5/NOD2	13
GO:0140375	MF	GO:0140375	immune receptor activity	29/985	148/18410	1.00769e-09	4.48925e-07	4.23759e-07	IL1R2/CSF3R/FCER1G/C5AR1/CCR2/CCRL2/CCR5/IL13RA1/LILRB2/LILRB1/LILRB3/FPR2/CSF2RA/LILRA6/LILRA3/LILRA2/FCGR1A/IL6ST/FPR1/CR2/CXCR1/CD200R1/IL23R/LILRA5/CSF2RB/CXCR3/FCGR3A/CXCR6/CXCR2	29
GO:0008330	MF	GO:0008330	protein tyrosine/threonine phosphatase activity	7/985	10/18410	1.27962e-07	3.80048e-05	3.58743e-05	DUSP6/DUSP10/DUSP7/DUSP2/DUSP1/DUSP4/DUSP5	7
GO:0019865	MF	GO:0019865	immunoglobulin binding	10/985	24/18410	1.81177e-07	4.03573e-05	3.80949e-05	FCER1G/FCAR/FCGR2A/FCGR2C/VWF/FCGRT/FCGR3B/LILRA2/FCGR1A/FCGR3A	10
GO:0019864	MF	GO:0019864	IgG binding	7/985	11/18410	3.35569e-07	5.97984e-05	5.64462e-05	FCER1G/FCGR2A/FCGR2C/FCGRT/FCGR3B/FCGR1A/FCGR3A	7
GO:0032396	MF	GO:0032396	inhibitory MHC class I receptor activity	7/985	12/18410	7.68025e-07	0.000114052	0.000107658	LILRB2/LILRB1/LILRB3/LILRA6/LILRA3/LILRA2/LILRA5	7
GO:0017017	MF	GO:0017017	MAP kinase tyrosine/serine/threonine phosphatase activity	7/985	13/18410	1.58696e-06	0.000201998	0.000190674	DUSP6/DUSP10/DUSP7/DUSP2/DUSP1/DUSP4/DUSP5	7
GO:0019955	MF	GO:0019955	cytokine binding	22/985	141/18410	5.80102e-06	0.000646089	0.000609871	IL1R2/ZFP36/CSF3R/CD36/CCR2/CCRL2/CCR5/IL13RA1/IL1RN/CSF2RA/LRRC32/THBS1/IL6ST/CXCR1/NOG/IL23R/CSF1R/BMPR1A/CXCR3/CXCR6/CXCR2/KIT	22
GO:0032393	MF	GO:0032393	MHC class I receptor activity	7/985	17/18410	1.48827e-05	0.00147339	0.00139079	LILRB2/LILRB1/LILRB3/LILRA6/LILRA3/LILRA2/LILRA5	7
GO:0030246	MF	GO:0030246	carbohydrate binding	32/985	270/18410	2.12178e-05	0.0017248	0.00162811	ITLN1/CLEC4D/FCN1/PYGL/VCAN/CLEC7A/MGAM/CLEC4E/PTX3/CD33/ASGR2/ASGR1/CD93/CHI3L1/LGALS2/KLRG1/SIGLEC5/HK3/PLOD1/CLEC12A/FBP1/SLC2A3/CLEC4A/CD302/CLEC1A/GPCPD1/OLR1/LMAN2L/GALNT12/SELP/SIGLEC7/PHYH	32
GO:0019957	MF	GO:0019957	C-C chemokine binding	8/985	24/18410	2.22599e-05	0.0017248	0.00162811	ZFP36/CCR2/CCRL2/CCR5/CXCR1/CXCR3/CXCR6/CXCR2	8
GO:0033549	MF	GO:0033549	MAP kinase phosphatase activity	7/985	18/18410	2.32296e-05	0.0017248	0.00162811	DUSP6/DUSP10/DUSP7/DUSP2/DUSP1/DUSP4/DUSP5	7
GO:0008138	MF	GO:0008138	protein tyrosine/serine/threonine phosphatase activity	11/985	47/18410	2.865e-05	0.00196363	0.00185355	SSH2/PTP4A1/DUSP6/DUSP10/DUSP7/DUSP2/DUSP1/DUSP4/SSH1/DUSP5/PTEN	11
GO:0002020	MF	GO:0002020	protease binding	20/985	136/18410	3.67998e-05	0.00234204	0.00221075	CSTA/SERPINA1/VWF/BCL10/CST3/PZP/TIMP2/TNFAIP3/TNF/RIOK3/FURIN/CD177/DPP4/PSAP/RHBDD2/BFAR/SART3/ADAMTSL4/KIT/PTEN	20
GO:0061629	MF	GO:0061629	RNA polymerase II-specific DNA-binding transcription factor binding	36/985	348/18410	0.000121154	0.00719655	0.00679313	GABARAPL1/NR4A2/FOS/DDIT3/EPAS1/NFKBIA/TRIB1/MEF2D/BCL10/NR4A3/TP53BP2/JUN/FAM220A/SPI1/EOMES/TRIM68/FBP1/CEBPB/LMO2/EGR2/KLF4/NIF3L1/ARID5A/KDM5D/GTF2H1/ETS2/ID2/BHLHE40/DAXX/NRIP1/LRIF1/KEAP1/SDR16C5/MKKS/DNAJA1/KDM4C	36
GO:0016493	MF	GO:0016493	C-C chemokine receptor activity	7/985	23/18410	0.000141381	0.00787314	0.00743179	CCR2/CCRL2/CCR5/CXCR1/CXCR3/CXCR6/CXCR2	7
GO:0035325	MF	GO:0035325	Toll-like receptor binding	5/985	12/18410	0.000250629	0.0131359	0.0123995	TLR2/S100A9/CD36/S100A8/LY96	5
GO:0019956	MF	GO:0019956	chemokine binding	8/985	33/18410	0.000273481	0.0135373	0.0127785	ZFP36/CCR2/CCRL2/CCR5/CXCR1/CXCR3/CXCR6/CXCR2	8
GO:0001637	MF	GO:0001637	G protein-coupled chemoattractant receptor activity	7/985	26/18410	0.000329492	0.014469	0.0136579	CCR2/CCRL2/CCR5/CXCR1/CXCR3/CXCR6/CXCR2	7
GO:0004950	MF	GO:0004950	chemokine receptor activity	7/985	26/18410	0.000329492	0.014469	0.0136579	CCR2/CCRL2/CCR5/CXCR1/CXCR3/CXCR6/CXCR2	7
GO:0001530	MF	GO:0001530	lipopolysaccharide binding	8/985	34/18410	0.00034102	0.014469	0.0136579	TLR2/CD14/PTAFR/TLR4/LY96/CAMP/NINJ1/SELP	8
GO:0005125	MF	GO:0005125	cytokine activity	26/985	235/18410	0.00036673	0.0148526	0.01402	NAMPT/CCL20/IL1B/CMTM2/CXCL16/CCL3/CCL4/SECTM1/IL1RN/CXCL2/CXCL1/EDN1/GRN/CXCL3/TNF/LIF/CCL14/FAM3C/IL6/AREG/TNFSF13/VSTM1/IL18/CXCL8/CD40LG/IL24	26
GO:0004896	MF	GO:0004896	cytokine receptor activity	14/985	97/18410	0.000633745	0.0245507	0.0231745	IL1R2/CSF3R/CCR2/CCRL2/CCR5/IL13RA1/CSF2RA/IL6ST/CXCR1/IL23R/CSF2RB/CXCR3/CXCR6/CXCR2	14
GO:0140297	MF	GO:0140297	DNA-binding transcription factor binding	42/985	470/18410	0.000806738	0.0299501	0.0282712	GABARAPL1/NR4A2/FOS/NLRP3/BCL6/DDIT3/CREM/EPAS1/SIK1/NFKBIA/TRIB1/MEF2D/BCL10/NR4A3/TP53BP2/JUN/FAM220A/SPI1/EOMES/TRIM68/ZNF703/FBP1/CEBPB/LMO2/EGR2/KLF4/NIF3L1/ARID5A/KDM5D/GTF2H1/ETS2/ID2/BHLHE40/DAXX/NRIP1/LRIF1/NFYB/KEAP1/SDR16C5/MKKS/DNAJA1/KDM4C	42
GO:0008009	MF	GO:0008009	chemokine activity	9/985	49/18410	0.00102806	0.0366401	0.0345862	CCL20/CXCL16/CCL3/CCL4/CXCL2/CXCL1/CXCL3/CCL14/CXCL8	9
GO:0001846	MF	GO:0001846	opsonin binding	5/985	16/18410	0.00115519	0.0395876	0.0373684	CLEC7A/PTX3/CD93/VSIG4/ITGAM	5
GO:0042379	MF	GO:0042379	chemokine receptor binding	11/985	71/18410	0.00130444	0.0419711	0.0396183	CCL20/CXCL16/CCL3/CCL4/CCR2/CCRL2/CXCL2/CXCL1/CXCL3/CCL14/CXCL8	11
GO:0050786	MF	GO:0050786	RAGE receptor binding	4/985	10/18410	0.00131896	0.0419711	0.0396183	S100A12/S100A9/S100A8/FPR1	4
GO:0008175	MF	GO:0008175	tRNA methyltransferase activity	7/985	33/18410	0.00154255	0.0473936	0.0447369	METTL1/METTL2A/TRMT1L/BCDIN3D/TRMT12/TRMT13/LCMT2	7

## Sheet: KEGG
	ID	Description	GeneRatio	BgRatio	pvalue	p.adjust	qvalue	geneID	Count
hsa04380	hsa04380	Osteoclast differentiation	32/518	141/8764	2.27457e-11	7.1649e-09	6.34486e-09	3553/9846/2354/2353/10326/4792/10288/140885/2212/9021/9103/10859/11025/3725/79168/126014/7305/11026/2215/6688/11027/2209/4791/7124/1436/353514/4688/3726/55423/2214/653361/29760	32
hsa05134	hsa05134	Legionellosis	18/518	56/8764	1.50072e-09	2.36364e-07	2.09311e-07	3553/7097/4792/2920/929/2919/4791/2921/7124/7099/3310/23786/3569/3606/5861/3576/3684/3305	18
hsa04064	hsa04064	NF-kappa B signaling pathway	24/518	105/8764	6.4993e-09	6.82426e-07	6.0432e-07	3553/1647/3383/6351/4792/5328/597/2920/8915/4616/929/2919/4791/2921/7128/7124/7099/23643/84433/4067/5743/3576/959/29760	24
hsa04668	hsa04668	TNF signaling pathway	23/518	114/8764	1.59268e-07	1.25424e-05	1.11069e-05	6364/3553/9586/1326/4318/3383/2353/4792/9021/2920/2919/3725/1906/2921/7128/7124/843/1051/3976/3726/3569/5743/64127	23
hsa05144	hsa05144	Malaria	14/518	50/8764	6.93606e-07	4.36972e-05	3.86959e-05	3553/7097/3383/948/7057/7124/7099/6383/3569/3606/5175/3576/6403/959	14
hsa05417	hsa05417	Lipid and atherosclerosis	32/518	215/8764	1.06503e-06	5.35445e-05	4.74162e-05	3553/7097/6348/4318/3383/2353/114548/948/1649/4792/2920/929/2919/3725/19/2921/7124/7099/23643/4688/3310/1536/3569/4067/4973/3606/3576/6403/653361/959/839/3305	32
hsa04061	hsa04061	Viral protein interaction with cytokine and cytokine receptor	20/518	100/8764	1.18988e-06	5.35445e-05	4.74162e-05	6364/6348/6351/729230/1234/2920/2919/3572/2921/3577/7124/1436/6358/3569/8794/2833/3606/3576/3579/11009	20
hsa05140	hsa05140	Leishmaniasis	17/518	77/8764	1.79769e-06	6.51055e-05	5.7654e-05	3553/7097/2353/4792/2212/9103/3725/2215/2209/7124/7099/4688/1536/5743/2214/653361/3684	17
hsa04657	hsa04657	IL-17 signaling pathway	19/518	94/8764	1.86016e-06	6.51055e-05	5.7654e-05	6364/3553/6280/2354/4318/2353/4792/2920/2919/3725/6279/2921/7128/7124/1051/3569/5743/3934/3576	19
hsa04640	hsa04640	Hematopoietic cell lineage	19/518	99/8764	4.19486e-06	0.000132138	0.000117015	7850/3553/1441/948/290/945/1438/929/4311/1604/2209/1380/7124/1436/912/3569/3684/914/3815	19
hsa05323	hsa05323	Rheumatoid arthritis	18/518	93/8764	6.62195e-06	0.000189628	0.000167925	6364/3553/7097/6348/3383/2353/2920/2919/3725/2921/527/7124/7099/3569/8741/7010/3606/3576	18
hsa05202	hsa05202	Transcriptional misregulation in cancer	28/518	193/8764	8.34144e-06	0.000218963	0.000193902	7850/1026/1647/64332/4318/604/1649/5328/597/8013/4616/929/6688/2209/3002/1848/1051/1436/4005/1667/3569/3398/3486/8464/3576/55589/3684/4297	28
hsa05150	hsa05150	Staphylococcus aureus infection	18/518	96/8764	1.05361e-05	0.000255299	0.000226079	3383/728/2204/2212/9103/2358/5724/2215/2209/1675/2357/3075/1667/820/2214/6403/3684/25984	18
hsa04610	hsa04610	Complement and coagulation cascades	16/518	86/8764	3.58964e-05	0.000807669	0.000715229	7056/5329/5265/728/5328/7450/1604/1675/1380/710/11326/3075/5055/2149/5627/3684	16
hsa04662	hsa04662	B cell receptor signaling pathway	16/518	90/8764	6.39881e-05	0.00129494	0.00114673	2353/4792/10288/10859/8915/11025/3725/79168/11026/11027/1380/4794/353514/84433/4067/29760	16
hsa04060	hsa04060	Cytokine-cytokine receptor interaction	35/518	297/8764	6.5775e-05	0.00129494	0.00114673	7850/6364/3553/1441/58191/6348/6351/729230/1234/3597/3557/2920/1438/2919/84957/3572/2921/3577/7124/149233/3976/1436/6358/657/3569/1439/8794/8741/2833/3606/3576/10663/3579/959/11009	35
hsa05146	hsa05146	Amoebiasis	17/518	102/8764	8.85924e-05	0.0016119	0.00142742	7850/3553/7097/2769/2920/929/2919/2921/7124/7099/912/3569/383/3912/3576/3684/5567	17
hsa04621	hsa04621	NOD-like receptor signaling pathway	25/518	186/8764	9.21087e-05	0.0016119	0.00142742	23710/10135/3553/114548/4792/2920/2919/3725/2921/7128/7124/7099/4939/1536/1667/820/3569/115361/2635/5580/3606/3576/81631/4938/64127	25
hsa05152	hsa05152	Tuberculosis	24/518	180/8764	0.000143849	0.00238487	0.00211192	3553/7097/2207/64581/26253/2212/9103/8915/929/2215/2209/527/7124/7099/843/1051/820/3569/1520/3606/2214/4801/3684/64127	24
hsa04145	hsa04145	Phagosome	21/518	152/8764	0.000225158	0.00354624	0.00314036	7097/948/64581/2204/2212/9103/929/7057/2215/2209/527/7099/4688/1536/84617/4973/1520/7280/2214/653361/3684	21
hsa04625	hsa04625	C-type lectin receptor signaling pathway	16/518	104/8764	0.000367152	0.00550728	0.00487696	3553/338339/2207/114548/64581/26253/4792/8915/3725/4791/7124/1960/1959/3569/5580/5743	16
hsa04062	hsa04062	Chemokine signaling pathway	23/518	192/8764	0.000923861	0.013228	0.011714	6364/58191/6348/6351/729230/1234/4792/2920/2919/2921/3577/2268/6358/3055/113/4067/5580/2833/3576/10663/3579/653361/5567	23
hsa05418	hsa05418	Fluid shear stress and atherosclerosis	18/518	139/8764	0.00133917	0.0183407	0.0162416	7056/7850/3553/4318/3383/2353/3725/1906/7124/4688/657/6383/858/1843/3162/5175/653361/9817	18
hsa05133	hsa05133	Pertussis	12/518	76/8764	0.00154379	0.0202622	0.0179431	3553/2353/114548/929/3725/710/7124/7099/23643/3569/3576/3684	12
hsa04620	hsa04620	Toll-like receptor signaling pathway	15/518	108/8764	0.00163373	0.020585	0.018229	3553/7097/6348/1326/2353/6351/4792/929/3725/51311/7124/7099/23643/3569/3576	15
hsa05219	hsa05219	Bladder cancer	8/518	41/8764	0.00238379	0.0280127	0.0248066	1839/1026/4318/7057/23604/1612/3576/1019	8
hsa04210	hsa04210	Apoptosis	17/518	135/8764	0.0024427	0.0280127	0.0248066	5366/1647/2353/1649/4792/597/4616/3725/3002/7124/843/1439/1677/1520/1616/10018/839	17
hsa05120	hsa05120	Epithelial cell signaling in Helicobacter pylori infection	11/518	70/8764	0.00249002	0.0280127	0.0248066	1839/4792/2920/2919/3725/2921/3577/527/4067/3576/3579	11
hsa04613	hsa04613	Neutrophil extracellular trap formation	21/518	191/8764	0.00431393	0.0453503	0.0401598	7097/366/728/64581/2212/7450/2358/10105/2215/2209/51311/2357/7099/4688/1536/820/10533/2214/6403/653361/3684	21
hsa04115	hsa04115	p53 signaling pathway	11/518	75/8764	0.00432016	0.0453503	0.0401598	5366/1026/1647/4616/7057/25946/143686/3486/6477/5728/1019	11
hsa04140	hsa04140	Autophagy - animal	19/518	167/8764	0.00446304	0.0453503	0.0401598	23710/58476/203228/8660/23001/23130/23604/84938/1612/29982/64422/10533/5580/5861/54541/81631/10133/5567/5728	19
