# Supplementary material for: Quercetin in Shengxian Decoction exhibits anti-ferroptosis protective roles in a myocardial infarction model via targeting DPP4/ HMOX1, based on network pharmacology and molecular docking
Source: Front Pharmacol. 2025 Apr 29;16:1583509. doi: 10.3389/fphar.2025.1583509 (PMC12069271; doi:10.3389/fphar.2025.1583509)
Supplement: Supplementary file 2 [file Table3.xlsx]

## Sheet: Sheet1
Table S3
Bupleuri Radix (CH)
Sitosterol	Spinasterol	Stigmasterol	Stigmast-7-enol-glucoside_qt	Dichotomine,d	3-[3-[5-(2-carboxyethyl)-2-hydroxy-3-methoxyphenyl]-5-methoxy-4-[(2S,3R,4S,5S,6R)-3,4,5-trihydroxy-6-(hydroxymethyl)oxan-2-yl]oxyphenyl]propanoic acid	Dichotomoside,b	Dichotomoside,c	Dichotomoside,d	Butyl 3-[3-methoxy-4-[(2S,3R,4S,5S,6R)-3,4,5-trihydroxy-6-(hydroxymethyl)oxan-2-yl]oxyphenyl]propanoate
PGR	PGR	PGR	PGR	PTGS2	TOP2A		TOP2A		F10
NCOA2	NCOA2	NR3C2			TOP2B		TOP2B
NR3C2	NR3C2	NCOA2
		ADH1C
		IGHG1
		RXRA
		RARA
		NCOA1
		PTGS1
		PTGS2
		ADRA2A
		SLC6A2
		SLC6A3
		ADRB2
		AKR1B1
		PLAUR
		LTA4H
		MAOB
		MAOA
		PRKACA
		CTRB1
		CHRM3
		CHRM1
		ADRB1
		SCN5A
		HTR2A
		ADRA1A
		GABRA3
		CHRM2
		ADRA1B
		GABRA1
		CHRNA7
Platycodonis Radix (JG)
Acacetin	Spinasterol	Cis-Dihydroquercetin	2-O-methyl-3―O-β-D-glucopyranosyl platycogenate A	Luteolin		Dimethyl 2-O-methyl-3-O-a-D-glucopyranosyl platycogenate A	Robinin
NOS1	PGR	PTGS2	/	Prostaglandin G/H synthase 1	Receptor tyrosine-protein kinase erbB-2	/	/
NOS2	NCOA2	PTGS1		Androgen receptor	Peroxisome proliferator-activated receptor gamma
NOS3	NR3C2	HSP90AA1		Prostaglandin G/H synthase 2	Heme oxygenase 1
PTGS1		HSP90AB1		Heat shock protein HSP 90	Caspase-7
AR		HSP90B2P		Trypsin-1	Intercellular adhesion molecule 1
PTGS2		HSP90B1		Nuclear receptor coactivator 2	Induced myeloid leukemia cell differentiation protein Mcl-1
DPP4		HSP90AB2P		mRNA of PKA Catalytic Subunit C-alpha	Baculoviral IAP repeat-containing protein 5
HSP90AA1		PIK3CG		Dipeptidyl peptidase IV	Interleukin-2
HSP90AB1		PIK3CA		Phosphatidylinositol-4,5-bisphosphate 3-kinase catalytic subunit, gamma isoform	G2/mitotic-specific cyclin-B1
HSP90B2P		PIK3CB		Transcription factor p65	Tyrosinase
HSP90B1		PIK3CD		Epidermal growth factor receptor	Interferon gamma
HSP90AB2P		RXRA		RAC-alpha serine/threonine-protein kinase	Interleukin-4
CDK2		RARA		Vascular endothelial growth factor A	DNA topoisomerase 2-alpha
PRKACA		AKR1B1		G1/S-specific cyclin-D1	Glutathione S-transferase P
PRSS1				Bcl-2-like protein 1	Baculoviral IAP repeat-containing protein 4
NCOA2				Cyclin-dependent kinase inhibitor 1	Solute carrier family 2, facilitated glucose transporter member 4
NCOA1				Caspase-9	Insulin receptor
CALM1				72 kDa type IV collagenase	CD40 ligand
CALM2				Matrix metalloproteinase-9	Prostaglandin E synthase
CALM3				Mitogen-activated protein kinase 1	Kinetochore protein Nuf2
PIK3CG				Interleukin-10	Adenylate cyclase type 2
CHEK1				Retinoblastoma-associated protein	Hepatocyte growth factor receptor
ADRB2				Cell division protein kinase 4
PDE3A				Tumor necrosis factor
RELA				Transcription factor AP-1
BCL2				Interleukin-6
CDKN1A				Caspase-3
CDKN1B				Cellular tumor antigen p53
BAX				NF-kappa-B inhibitor alpha
CASP3				Xanthine dehydrogenase/oxidase
TP53				DNA topoisomerase 1
CASP8				E3 ubiquitin-protein ligase Mdm2
FASN				Amyloid beta A4 protein
FASLG				Interstitial collagenase
CYP19A1				Proliferating cell nuclear antigen
Cimicifugae Rhizoma (SM)
23-epi-26-deoxyactein_qt	24-epi-acerinol	25-o-acetylcimigenol-3-o-beta-d-glc(1-2)beta-d-xylopyranoside_qt	7,8-didehydrocimigenol	Norkhelloside	Tuberosine A	Cimicifugic acid	Cimicifugoside_qt	Cimigenol	Methylcimicifugoside_qt	Visamminol	(20r,24r)-24,25-epoxy-3-beta-(beta-d-xylopyranosyloxy)-9,19-cyclolanost-7-ene-16,23-dione_qt	Paeoniflorin	Paeoniflorin_qt	Sitosterol	Stigmasterol	(Z)-3-(4-hydroxy-3-methoxy-phenyl)-N-[2-(4-hydroxyphenyl)ethyl]acrylamide
/	/	/	/	/	Prostaglandin G/H synthase 1	Thrombin	/	/	/	Nitric oxide synthase, inducible	/	Tumor necrosis factor	/	/	Progesterone receptor	Prostaglandin G/H synthase 1
					Sodium channel protein type 5 subunit alpha	Potassium voltage-gated channel subfamily H member 2				Prostaglandin G/H synthase 1		Interleukin-6			Mineralocorticoid receptor	Prostaglandin G/H synthase 2
					Coagulation factor Xa	Estrogen receptor				Thrombin		Monocyte differentiation antigen CD14			Nuclear receptor coactivator 2	CGMP-inhibited 3',5'-cyclic phosphodiesterase A
					Prostaglandin G/H synthase 2	Coagulation factor Xa				Estrogen receptor		Lipopolysaccharide-binding protein			Alcohol dehydrogenase 1C	Alpha-1B adrenergic receptor
					CGMP-inhibited 3',5'-cyclic phosphodiesterase A	Prostaglandin G/H synthase 2				Androgen receptor					Ig gamma-1 chain C region	Beta-2 adrenergic receptor
					Alpha-1B adrenergic receptor	Coagulation factor VII				Peroxisome proliferator activated receptor gamma					Retinoic acid receptor RXR-alpha	Heat shock protein HSP 90
					Beta-2 adrenergic receptor	Heat shock protein HSP 90				Prostaglandin G/H synthase 2					Nuclear receptor coactivator 1	Leukotriene A-4 hydrolase
					Heat shock protein HSP 90	Trypsin-1				Nitric-oxide synthase, endothelial					Prostaglandin G/H synthase 1	Calmodulin
					Calmodulin	Calmodulin				Acetylcholinesterase					Prostaglandin G/H synthase 2
										Alpha-1A adrenergic receptor					Alpha-2A adrenergic receptor
										DNA topoisomerase II					Sodium-dependent noradrenaline transporter
										Estrogen receptor beta					Sodium-dependent dopamine transporter
										Gamma-aminobutyric acid receptor subunit alpha-1					Beta-2 adrenergic receptor
										Dipeptidyl peptidase IV					Aldose reductase
										Glycogen synthase kinase-3 beta					Urokinase-type plasminogen activator
										Cell division protein kinase 2					Leukotriene A-4 hydrolase
										Beta-lactamase					Amine oxidase [flavin-containing] B
										Proto-oncogene serine/threonine-protein kinase Pim-1					Amine oxidase [flavin-containing] A
															mRNA of PKA Catalytic Subunit C-alpha
															Chymotrypsinogen B
															Muscarinic acetylcholine receptor M3
															Muscarinic acetylcholine receptor M1
															Beta-1 adrenergic receptor
															Sodium channel protein type 5 subunit alpha
															5-hydroxytryptamine 2A receptor
															Alpha-1A adrenergic receptor
															Gamma-aminobutyric-acid receptor alpha-3 subunit
															Muscarinic acetylcholine receptor M2
															Alpha-1B adrenergic receptor
															Gamma-aminobutyric acid receptor subunit alpha-1
															Neuronal acetylcholine receptor protein, alpha-7 chain
Astragali Radix (HQ)
Mairin	Jaranol	Hederagenin	(3S,8S,9S,10R,13R,14S,17R)-10,13-dimethyl-17-[(2R,5S)-5-propan-2-yloctan-2-yl]-2,3,4,7,8,9,11,12,14,15,16,17-dodecahydro-1H-cyclopenta[a]phenanthren-3-ol	Isorhamnetin	3,9-di-O-methylnissolin	5'-hydroxyiso-muronulatol-2',5'-di-O-glucoside	7-O-methylisomucronulatol	9,10-dimethoxypterocarpan-3-O-β-D-glucoside	(6aR,11aR)-9,10-dimethoxy-6a,11a-dihydro-6H-benzofurano[3,2-c]chromen-3-ol	Bifendate	Formononetin	Isoflavanone	Calycosin	Kaempferol	FA	(3R)-3-(2-hydroxy-3,4-dimethoxyphenyl)chroman-7-ol	Isomucronulatol-7,2'-di-O-glucosiole	1,7-Dihydroxy-3,9-dimethoxy pterocarpene	Quercetin
/	Nitric oxide synthase, inducible	Progesterone receptor	/	Nitric oxide synthase, inducible	Nitric oxide synthase, inducible	/	Nitric oxide synthase, inducible	Prostaglandin G/H synthase 2	Nitric oxide synthase, inducible	Prostaglandin G/H synthase 2	Nitric oxide synthase, inducible	/	Nitric oxide synthase, inducible	Nitric oxide synthase, inducible	Cell division protein kinase 2	/	DNA topoisomerase II	Prostaglandin G/H synthase 2	Prostaglandin G/H synthase 1	Protein CBFA2T1	Peroxisome proliferator-activated receptor alpha
	Prostaglandin G/H synthase 1	Nuclear receptor coactivator 2		Prostaglandin G/H synthase 1	Prostaglandin G/H synthase 1		Prostaglandin G/H synthase 1	DNA topoisomerase II	Prostaglandin G/H synthase 1	Vascular endothelial growth factor receptor 2	Prostaglandin G/H synthase 1		Prostaglandin G/H synthase 1	Prostaglandin G/H synthase 1	Thrombin			Retinoic acid receptor RXR-alpha	Androgen receptor	Probable E3 ubiquitin-protein ligase HERC5	Peroxisome proliferator-activated receptor delta
	Androgen receptor	Muscarinic acetylcholine receptor M3		Estrogen receptor	Muscarinic acetylcholine receptor M3		Dopamine D1 receptor	Nuclear receptor coactivator 2	Muscarinic acetylcholine receptor M3	Hepatocyte growth factor receptor	Muscarinic acetylcholine receptor M1		Estrogen receptor	Androgen receptor	Glycogen synthase kinase-3 beta			Heat shock protein HSP 90	Peroxisome proliferator activated receptor gamma	Cell division control protein 2 homolog	Heat shock factor protein 1
	Sodium channel protein type 5 subunit alpha	Muscarinic acetylcholine receptor M1		Androgen receptor	Thrombin		Muscarinic acetylcholine receptor M3		Thrombin	Heat shock protein HSP 90	Estrogen receptor		Androgen receptor	Peroxisome proliferator activated receptor gamma				Trypsin-1	Prostaglandin G/H synthase 2	78 kDa glucose-regulated protein	C-reactive protein
	Prostaglandin G/H synthase 2	Gamma-aminobutyric-acid receptor alpha-2 subunit		Peroxisome proliferator activated receptor gamma	Muscarinic acetylcholine receptor M1		Thrombin		Muscarinic acetylcholine receptor M1	Calcium-activated potassium channel subunit alpha 1	Androgen receptor		Peroxisome proliferator activated receptor gamma	Prostaglandin G/H synthase 2					Heat shock protein HSP 90	Receptor tyrosine-protein kinase erbB-2	C-X-C motif chemokine 10
	Estrogen receptor beta	Gamma-aminobutyric-acid receptor alpha-3 subunit		Prostaglandin G/H synthase 2	Estrogen receptor		Potassium voltage-gated channel subfamily H member 2		Estrogen receptor	Prostaglandin G/H synthase 1	Peroxisome proliferator activated receptor gamma		Prostaglandin G/H synthase 2	Heat shock protein HSP 90					Phosphatidylinositol-4,5-bisphosphate 3-kinase catalytic subunit, gamma isoform	Peroxisome proliferator-activated receptor gamma	Inhibitor of nuclear factor kappa-B kinase subunit alpha
	Dipeptidyl peptidase IV	Muscarinic acetylcholine receptor M2		mRNA of Protein-tyrosine phosphatase, non-receptor type 1	Beta-1 adrenergic receptor		Muscarinic acetylcholine receptor M1		Sodium channel protein type 5 subunit alpha	DNA topoisomerase II	Prostaglandin G/H synthase 2		Retinoic acid receptor RXR-alpha	Phosphatidylinositol-4,5-bisphosphate 3-kinase catalytic subunit, gamma isoform					Nuclear receptor coactivator 2	Acetyl-CoA carboxylase 1	Osteopontin
	Heat shock protein HSP 90	Alpha-1B adrenergic receptor		Estrogen receptor beta	Sodium channel protein type 5 subunit alpha		Estrogen receptor		Prostaglandin G/H synthase 2		Retinoic acid receptor RXR-alpha		CGMP-inhibited 3',5'-cyclic phosphodiesterase A	mRNA of PKA Catalytic Subunit C-alpha					Dipeptidyl peptidase IV	Heme oxygenase 1	Runt-related transcription factor 2
	Cell division protein kinase 2	Gamma-aminobutyric acid receptor subunit alpha-1		Dipeptidyl peptidase IV	Prostaglandin G/H synthase 2		Androgen receptor		5-hydroxytryptamine receptor 3A		CGMP-inhibited 3',5'-cyclic phosphodiesterase A		Estrogen receptor beta	Nuclear receptor coactivator 2					Aldose reductase	Cytochrome P450 3A4	Ras association domain-containing protein 1
	Serine/threonine-protein kinase Chk1	Glutamate receptor 2		Mitogen-activated protein kinase 14	Nitric-oxide synthase, endothelial		Beta-1 adrenergic receptor		Retinoic acid receptor RXR-alpha		Alpha-1A adrenergic receptor		Dipeptidyl peptidase IV	Dipeptidyl peptidase IV					Trypsin-1	Cytochrome P450 1A2	Transcription factor E2F1
	Trypsin-1	Gamma-aminobutyric-acid receptor subunit alpha-6		Glycogen synthase kinase-3 beta	5-hydroxytryptamine receptor 3A		Sodium channel protein type 5 subunit alpha		Acetylcholinesterase		Sodium-dependent dopamine transporter		Mitogen-activated protein kinase 14	Trypsin-1					DNA topoisomerase II	Caveolin-1	Transcription factor E2F2
	Nuclear receptor coactivator 2	Gamma-aminobutyric-acid receptor alpha-5 subunit		Heat shock protein HSP 90	Alpha-2C adrenergic receptor		Peroxisome proliferator activated receptor gamma		Alpha-1B adrenergic receptor		Beta-2 adrenergic receptor		Glycogen synthase kinase-3 beta	Progesterone receptor					Thrombin	Myc proto-oncogene protein	Prostatic acid phosphatase
	Calmodulin	Ig gamma-1 chain C region		Cell division protein kinase 2	Retinoic acid receptor RXR-alpha		Coagulation factor Xa		Beta-2 adrenergic receptor		Sodium-dependent serotonin transporter		Heat shock protein HSP 90	Thrombin					Potassium voltage-gated channel subfamily H member 2	Tissue factor	Cathepsin D
		Alcohol dehydrogenase 1B		Phosphatidylinositol-4,5-bisphosphate 3-kinase catalytic subunit, gamma isoform	Acetylcholinesterase		Muscarinic acetylcholine receptor M5		Alpha-1D adrenergic receptor		Estrogen receptor beta		Cell division protein kinase 2	Muscarinic acetylcholine receptor M1					Sodium channel protein type 5 subunit alpha	Gap junction alpha-1 protein	Insulin-like growth factor-binding protein 3
		Alcohol dehydrogenase 1C		mRNA of PKA Catalytic Subunit C-alpha	CGMP-inhibited 3',5'-cyclic phosphodiesterase A		Prostaglandin G/H synthase 2		Gamma-aminobutyric acid receptor subunit alpha-1		Dipeptidyl peptidase IV		Serine/threonine-protein kinase Chk1	Nitric-oxide synthase, endothelial					Coagulation factor Xa	Cytochrome P450 1A1	Insulin-like growth factor II
		Lysozyme		Trypsin-1	Alpha-1B adrenergic receptor		Nitric-oxide synthase, endothelial		Heat shock protein HSP 90		Mitogen-activated protein kinase 14		mRNA of PKA Catalytic Subunit C-alpha	Gamma-aminobutyric-acid receptor alpha-2 subunit					Beta-2 adrenergic receptor	Intercellular adhesion molecule 1	CD40 ligand
		Nicotinate-nucleotide--dimethylbenzimidazole phosphoribosyltransferase		Proto-oncogene serine/threonine-protein kinase Pim-1	Beta-2 adrenergic receptor		Alpha-2C adrenergic receptor		Neuronal acetylcholine receptor protein, alpha-7 chain		Glycogen synthase kinase-3 beta		Trypsin-1	Acetylcholinesterase					Stromelysin-1	Interleukin-1 beta	Interferon regulatory factor 1
		Prostaglandin G/H synthase 1		Cyclin-A2	Alpha-1D adrenergic receptor		Muscarinic acetylcholine receptor M4		Trypsin-1		Heat shock protein HSP 90		Proto-oncogene serine/threonine-protein kinase Pim-1	Sodium-dependent noradrenaline transporter					mRNA of PKA Catalytic Subunit C-alpha	C-C motif chemokine 2	Receptor tyrosine-protein kinase erbB-3
		Sodium channel protein type 5 subunit alpha		Nuclear receptor coactivator 2	Mu-type opioid receptor		Retinoic acid receptor RXR-alpha		Nuclear receptor coactivator 2		Cell division protein kinase 2		Cyclin-A2	Muscarinic acetylcholine receptor M2					Coagulation factor VII	E-selectin	Serum paraoxonase/arylesterase 1
		Prostaglandin G/H synthase 2		Calmodulin	Gamma-aminobutyric acid receptor subunit alpha-1		Delta-type opioid receptor		Nuclear receptor coactivator 1		Amine oxidase [flavin-containing] B		Nuclear receptor coactivator 2	Alpha-1B adrenergic receptor					Nitric-oxide synthase, endothelial	Vascular cell adhesion protein 1	Type I iodothyronine deiodinase
		Retinoic acid receptor RXR-alpha		Glycogen phosphorylase, muscle form	Trypsin-1		CGMP-inhibited 3',5'-cyclic phosphodiesterase A		Calmodulin		Serine/threonine-protein kinase Chk1		Calmodulin	Gamma-aminobutyric acid receptor subunit alpha-1					Retinoic acid receptor RXR-alpha	Prostaglandin E2 receptor EP3 subtype	Procollagen C-endopeptidase enhancer 1
		CGMP-inhibited 3',5'-cyclic phosphodiesterase A		Peroxisome proliferator activated receptor delta	Nuclear receptor coactivator 2		5-hydroxytryptamine 2A receptor		Muscarinic acetylcholine receptor M4		mRNA of PKA Catalytic Subunit C-alpha		Beta-2 adrenergic receptor	DNA topoisomerase II					Acetylcholinesterase	Interleukin-8	Puromycin-sensitive aminopeptidase
		Sodium-dependent noradrenaline transporter		Serine/threonine-protein kinase Chk1	Calmodulin		Alpha-1A adrenergic receptor				Trypsin-1			Coagulation factor VII					Gamma-aminobutyric acid receptor subunit alpha-1	Protein kinase C beta type	Hexokinase-2
		Cytochrome P450-cam		Aldose reductase			Muscarinic acetylcholine receptor M2				Proto-oncogene serine/threonine-protein kinase Pim-1			Calmodulin					Amine oxidase [flavin-containing] B	Baculoviral IAP repeat-containing protein 5	Homeobox protein Nkx-3.1
				Nuclear receptor coactivator 1			Alpha-1B adrenergic receptor				Cyclin-A2			Transcription factor p65					Transcription factor p65	Dual oxidase 2	Ras GTPase-activating protein 1
				Coagulation factor VII			Sodium-dependent dopamine transporter				Calmodulin			Inhibitor of nuclear factor kappa-B kinase subunit beta					Epidermal growth factor receptor	Nitric oxide synthase, endothelial	Peroxidase C1A
				Thrombin			Beta-2 adrenergic receptor				cAMP-dependent protein kinase inhibitor alpha			RAC-alpha serine/threonine-protein kinase					RAC-alpha serine/threonine-protein kinase	Heat shock protein beta-1	Glutathione S-transferase Mu 1
				Nitric-oxide synthase, endothelial			Alpha-1D adrenergic receptor				Thrombin			Apoptosis regulator Bcl-2					Vascular endothelial growth factor A	Transforming growth factor beta-1	Glutathione S-transferase Mu 2
				Acetylcholinesterase			Sodium-dependent serotonin transporter				Nitric-oxide synthase, endothelial			Apoptosis regulator BAX					G1/S-specific cyclin-D1	Estrogen sulfotransferase
				Gamma-aminobutyric acid receptor subunit alpha-1			Estrogen receptor beta				Acetylcholinesterase			Tumor necrosis factor					Apoptosis regulator Bcl-2	Maltase-glucoamylase, intestinal
				Amine oxidase [flavin-containing] B			Gamma-aminobutyric acid receptor subunit alpha-1				Beta-lactamase			Transcription factor AP-1					Bcl-2-like protein 1	Interleukin-2
				Glutamate receptor 2			Dipeptidyl peptidase IV				Transcription factor AP-1			Activator of 90 kDa heat shock protein ATPase homolog 1					Proto-oncogene c-Fos	Nuclear receptor subfamily 1 group I member 2
				Cytochrome P450-cam			Mitogen-activated protein kinase 14				Peroxisome proliferator-activated receptor gamma			Caspase-3					Cyclin-dependent kinase inhibitor 1	Cytochrome P450 1B1
				Transcription factor p65			Glycogen synthase kinase-3 beta				Interleukin-4			Mitogen-activated protein kinase 8					Eukaryotic translation initiation factor 6	G2/mitotic-specific cyclin-B1
				Xanthine dehydrogenase/oxidase			Heat shock protein HSP 90				NAD-dependent deacetylase sirtuin-1			Xanthine dehydrogenase/oxidase					Apoptosis regulator BAX	Tissue-type plasminogen activator
				Neutrophil cytosol factor 1			Cell division protein kinase 2				ATP synthase subunit beta, mitochondrial			Interstitial collagenase					Caspase-9	Thrombomodulin
				Oxidized low-density lipoprotein receptor 1			Serine/threonine-protein kinase Chk1				NADH-ubiquinone oxidoreductase chain 6			Signal transducer and activator of transcription 1-alpha/beta					Urokinase-type plasminogen activator	Plasminogen activator inhibitor 1
							mRNA of PKA Catalytic Subunit C-alpha				3 beta-hydroxysteroid dehydrogenase/Delta 5-->4-isomerase type 2			Cell division control protein 2 homolog					72 kDa type IV collagenase	Collagen alpha-1(I) chain
							Retinoic acid receptor RXR-beta				3 beta-hydroxysteroid dehydrogenase/Delta 5-->4-isomerase type 1			Peroxisome proliferator-activated receptor gamma					Matrix metalloproteinase-9	Interferon gamma
							Trypsin-1							Heme oxygenase 1					Mitogen-activated protein kinase 1	Arachidonate 5-lipoxygenase
							Proto-oncogene serine/threonine-protein kinase Pim-1							Cytochrome P450 3A4					Interleukin-10	Phosphatidylinositol-3,4,5-trisphosphate 3-phosphatase and dual-specificity protein phosphatase PTEN
							Cyclin-A2							Cytochrome P450 1A2					Pro-epidermal growth factor	Interleukin-1 alpha
							Nuclear receptor coactivator 2							Cytochrome P450 1A1					Retinoblastoma-associated protein	Myeloperoxidase
							Calcium-activated potassium channel subunit alpha 1							Intercellular adhesion molecule 1					Tumor necrosis factor	DNA topoisomerase 2-alpha
							Calmodulin							E-selectin					Transcription factor AP-1	Neutrophil cytosol factor 1
														Vascular cell adhesion protein 1					Interleukin-6	ATP-binding cassette sub-family G member 2
														Nuclear receptor subfamily 1 group I member 2					Cyclin-dependent kinase inhibitor 2A, isoforms 1/2/3	Hyaluronan synthase 2
														Cytochrome P450 1B1					Activator of 90 kDa heat shock protein ATPase homolog 1	Glutathione S-transferase P
														Arachidonate 5-lipoxygenase					Caspase-3	Nuclear factor erythroid 2-related factor 2
														Hyaluronan synthase 2					Cellular tumor antigen p53	NAD(P)H dehydrogenase [quinone] 1
														Glutathione S-transferase P					ETS domain-containing protein Elk-1	Poly [ADP-ribose] polymerase 1
														Aryl hydrocarbon receptor					NF-kappa-B inhibitor alpha	Aryl hydrocarbon receptor
														26S proteasome non-ATPase regulatory subunit 3					NADPH--cytochrome P450 reductase	26S proteasome non-ATPase regulatory subunit 3
														Solute carrier family 2, facilitated glucose transporter member 4					Ornithine decarboxylase	Solute carrier family 2, facilitated glucose transporter member 4
														Nuclear receptor subfamily 1 group I member 3					Xanthine dehydrogenase/oxidase	Collagen alpha-1(III) chain
														Insulin receptor					Caspase-8	DNA gyrase subunit B
														Type I iodothyronine deiodinase					DNA topoisomerase 1	C-X-C motif chemokine 11
														Serine/threonine-protein phosphatase 2B catalytic subunit alpha isoform					RAF proto-oncogene serine/threonine-protein kinase	C-X-C motif chemokine 2
														Peroxidase C1A					Superoxide dismutase [Cu-Zn]	DDB1- and CUL4-associated factor 5
														Glutathione S-transferase Mu 1					Protein kinase C alpha type	Nuclear receptor subfamily 1 group I member 3
														Glutathione S-transferase Mu 2					Interstitial collagenase	Serine/threonine-protein kinase Chk2
														Aldo-keto reductase family 1 member C3					Hypoxia-inducible factor 1-alpha	Insulin receptor
														Antileukoproteinase					Signal transducer and activator of transcription 1-alpha/beta	Claudin-4
Anemarrhenae Rhizoma (ZM) Targets
Asperglaucide	Mangiferolic acid	Kaempferol	Anhydroicaritin	Anemarsaponin F_qt	Chrysanthemaxanthin	Hippeastrine	Timosaponin B III_qt	Stigmasterol	Icariin I	Anemarsaponin C_qt	Anemarsaponin E_qt	(Z)-3-(4-hydroxy-3-methoxy-phenyl)-N-[2-(4-hydroxyphenyl)ethyl]acrylamide	Diosgenin	Coumaroyltyramine
Thrombin	/	Nitric oxide synthase, inducible	Nitric oxide synthase, inducible	Glucocorticoid receptor	/	Muscarinic acetylcholine receptor M3	Progesterone receptor	Progesterone receptor	DNA topoisomerase II	Progesterone receptor	/	Prostaglandin G/H synthase 1	Progesterone receptor	Muscarinic acetylcholine receptor M1
Potassium voltage-gated channel subfamily H member 2		Prostaglandin G/H synthase 1	Prostaglandin G/H synthase 1			Muscarinic acetylcholine receptor M1	Glucocorticoid receptor	Mineralocorticoid receptor		Mineralocorticoid receptor		Prostaglandin G/H synthase 2	Mineralocorticoid receptor	Beta-1 adrenergic receptor
Coagulation factor Xa		Androgen receptor	Muscarinic acetylcholine receptor M3			Androgen receptor		Nuclear receptor coactivator 2		Glucocorticoid receptor		CGMP-inhibited 3',5'-cyclic phosphodiesterase A	Transcription factor p65	Prostaglandin G/H synthase 2
Prostaglandin G/H synthase 2		Peroxisome proliferator activated receptor gamma	Thrombin			Sodium channel protein type 5 subunit alpha		Alcohol dehydrogenase 1C				Alpha-1B adrenergic receptor	RAC-alpha serine/threonine-protein kinase	Beta-2 adrenergic receptor
Trypsin-1		Prostaglandin G/H synthase 2	Potassium voltage-gated channel subfamily H member 2			Delta-type opioid receptor		Ig gamma-1 chain C region				Beta-2 adrenergic receptor	Vascular endothelial growth factor A	Heat shock protein HSP 90
		Heat shock protein HSP 90	Muscarinic acetylcholine receptor M1			Alpha-1B adrenergic receptor		Retinoic acid receptor RXR-alpha				Heat shock protein HSP 90	Cyclin-dependent kinase inhibitor 1	Leukotriene A-4 hydrolase
		Phosphatidylinositol-4,5-bisphosphate 3-kinase catalytic subunit, gamma isoform	Estrogen receptor			Mu-type opioid receptor		Nuclear receptor coactivator 1				Leukotriene A-4 hydrolase	Cellular tumor antigen p53	Amine oxidase [flavin-containing] B
		mRNA of PKA Catalytic Subunit C-alpha	Androgen receptor			Gamma-aminobutyric acid receptor subunit alpha-1		Prostaglandin G/H synthase 1				Calmodulin	Prostaglandin G/H synthase 2	mRNA of PKA Catalytic Subunit C-alpha
		Nuclear receptor coactivator 2	Sodium channel protein type 5 subunit alpha			Heat shock protein HSP 90		Prostaglandin G/H synthase 2					Fatty acid synthase	cAMP-dependent protein kinase inhibitor alpha
		Dipeptidyl peptidase IV	Peroxisome proliferator activated receptor gamma			Phosphatidylinositol-4,5-bisphosphate 3-kinase catalytic subunit, gamma isoform		Alpha-2A adrenergic receptor					Superoxide dismutase [Cu-Zn]	Prostaglandin G/H synthase 1
		Trypsin-1	Coagulation factor Xa			Neuronal acetylcholine receptor protein, alpha-7 chain		Sodium-dependent noradrenaline transporter					Catalase
		Progesterone receptor	Muscarinic acetylcholine receptor M5					Sodium-dependent dopamine transporter					Hypoxia-inducible factor 1-alpha
		Thrombin	Prostaglandin G/H synthase 2					Beta-2 adrenergic receptor					Nuclear receptor subfamily 1 group I member 2
		Muscarinic acetylcholine receptor M1	Nitric-oxide synthase, endothelial					Aldose reductase					Cytosolic phospholipase A2
		Nitric-oxide synthase, endothelial	Retinoic acid receptor RXR-alpha					Urokinase-type plasminogen activator					Canalicular multispecific organic anion transporter 1
		Gamma-aminobutyric-acid receptor alpha-2 subunit	Acetylcholinesterase					Leukotriene A-4 hydrolase					Serine/threonine-protein kinase mTOR
		Acetylcholinesterase	Alpha-1B adrenergic receptor					Amine oxidase [flavin-containing] B
		Sodium-dependent noradrenaline transporter	Beta-2 adrenergic receptor					Amine oxidase [flavin-containing] A
		Muscarinic acetylcholine receptor M2	Estrogen receptor beta					mRNA of PKA Catalytic Subunit C-alpha
		Alpha-1B adrenergic receptor	Dipeptidyl peptidase IV					Chymotrypsinogen B
		Gamma-aminobutyric acid receptor subunit alpha-1	Mitogen-activated protein kinase 14					Muscarinic acetylcholine receptor M3
		DNA topoisomerase II	Glycogen synthase kinase-3 beta					Muscarinic acetylcholine receptor M1
		Coagulation factor VII	Heat shock protein HSP 90					Beta-1 adrenergic receptor
		Calmodulin	Cell division protein kinase 2					Sodium channel protein type 5 subunit alpha
		Transcription factor p65	Serine/threonine-protein kinase Chk1					5-hydroxytryptamine 2A receptor
		Inhibitor of nuclear factor kappa-B kinase subunit beta	Retinoic acid receptor RXR-beta					Alpha-1A adrenergic receptor
		RAC-alpha serine/threonine-protein kinase	Trypsin-1					Gamma-aminobutyric-acid receptor alpha-3 subunit
		Apoptosis regulator Bcl-2	Proto-oncogene serine/threonine-protein kinase Pim-1					Muscarinic acetylcholine receptor M2
		Apoptosis regulator BAX	Nuclear receptor coactivator 2					Alpha-1B adrenergic receptor
		Tumor necrosis factor	Calmodulin					Gamma-aminobutyric acid receptor subunit alpha-1
		Transcription factor AP-1	Coagulation factor VII					Neuronal acetylcholine receptor protein, alpha-7 chain
		Activator of 90 kDa heat shock protein ATPase homolog 1	Vascular endothelial growth factor receptor 2
		Caspase-3	DNA topoisomerase II
		Mitogen-activated protein kinase 8	Cyclin-A2
		Xanthine dehydrogenase/oxidase	Nuclear receptor coactivator 1
		Interstitial collagenase	Calcium-activated potassium channel subunit alpha 1
		Signal transducer and activator of transcription 1-alpha/beta	Ig gamma-1 chain C region
		Cell division control protein 2 homolog
		Peroxisome proliferator-activated receptor gamma
		Heme oxygenase 1
		Cytochrome P450 3A4
		Cytochrome P450 1A2
		Cytochrome P450 1A1
		Intercellular adhesion molecule 1
		E-selectin
		Vascular cell adhesion protein 1
		Nuclear receptor subfamily 1 group I member 2
		Cytochrome P450 1B1
		Arachidonate 5-lipoxygenase
		Hyaluronan synthase 2
		Glutathione S-transferase P
		Aryl hydrocarbon receptor
		26S proteasome non-ATPase regulatory subunit 3
		Solute carrier family 2, facilitated glucose transporter member 4
		Nuclear receptor subfamily 1 group I member 3
		Insulin receptor
		Type I iodothyronine deiodinase
		Serine/threonine-protein phosphatase 2B catalytic subunit alpha isoform
		Peroxidase C1A
		Glutathione S-transferase Mu 1
		Glutathione S-transferase Mu 2
		Aldo-keto reductase family 1 member C3
		Antileukoproteinase
Unduplicated targets
PTGS1	BIRC5	NR3C2	DRD1	FOS	PARP1
AR	IL2	ADH1C	CHRM5	EIF6	COL3A1
PTGS2	CCNB1	IGHG1	CHRM4	EGF	TOP2B
HSP90AA1	TYR	RXRA	OPRD1	CDKN2A	CXCL11
PRSS1	IFNG	NCOA1	SLC6A4	ELK1	CXCL2
NCOA2	IL4	ADRA2A	RXRB	POR	DCAF5
PRKACA	TP2A	SLC6A2	KCNMA1	ODC1	CHEK2
DPP4	GSTP1	SLC6A3	VEGFB	CASP8	CLDN4
PIK3CA	BIRC4	AKR1B1	PKIA	RAF1	PPARA
RELA	SLC2A4	PLAUR	SIRT1	SOD3	PPARD
EGFR	INSR	LTA4H	ATP5F1B	PRKCA	HSF1
AKT1	CD40LG	MAOB	MTND6	HIF1A	CRP
TNFA	PTGES	MAOA	HSD3B2	RUNX1T1	CXCL10
CCND1	NUF2	CTRB1	HSD3B1	HERC5	IKBKB
BCL2L1	ADCY2	CHRM3	IKKB	HSPA5	SPP1
CDKN1A	HGF	CHRM1	BCL2	ACACA	RUNX2
CASP9	SCN5A	ADRB1	BAX	CAV1	RASSF1
MMP2	F10	HTR2A	AHSA1	MYC	E2F1
MMP9	PDE3A	GABRA3	MAPK8	F3	E2F2
MAPK1	ADRA1B	CHRM2	STAT1	GJA1	ACP3
IL10	ADRB2	CHRNA7	CDK1	IL1B	CTSD
RB1	CALM1	CHEK1	CYP3A4	CCL2	IGFBP3
CDK4	F2	GABRA2	CYP1A2	PTGER3	IGF2
TNF	KCNH2	GRM2	CYP1A1	CXCL8	IRF1
JUN	ESR1	GABRA6	SELE	PRKCB	ERBB3
IL6	F7	GABRA5	VCAM1	DUOX2	PON1
CASP3	NOS1	ADH1B	NR1I2	NOS3	PCOLCE
TP53	PPARG	LYZ	CYP1B1	HSP90B1	NPEPPS
NFKBIA	NOS2	NMNAT1	ALOX5	TGFB1	HK2
XDH	ACHE	CPR	HAS2	EEIG1	NKX3-1
TOP1	ADRA1A	PTPN1	AHR	MGAM	RACGAP1
MDM2	TOP2A	MAPK14	PSMD3	TPA	NR3C1
APP	ESR2	CCNA2	NR1I3	THBD	FASN
MMP1	GABRA1	PYGM	DIO1	PLAT	CAT
PCNA	GSK3B	PPARB	PPP3CB	COL1A1	PLA2G1B
ERBB2	CDK2	NCF1	TPO	PTEN	ABCC2
PPARG1	LACTB	OLR1	GSTM1	IL1A	MTOR
HMOX1	PIM1	HTR3A	GSTM2	MPO	HSP90AB1
CASP7	CD14	ADRA2C	AKR1C3	ABCG2	HSP90B2P
ICAM1	LBP	ADRA1D	SLPI	NFE2L2	TRA1
MCL1	PGR	OPRM1	MMP3	NQO1	HSP90AB2P
					PIK3CG
