# Supplementary material for: Quercetin in Shengxian Decoction exhibits anti-ferroptosis protective roles in a myocardial infarction model via targeting DPP4/ HMOX1, based on network pharmacology and molecular docking
Source: Front Pharmacol. 2025 Apr 29;16:1583509. doi: 10.3389/fphar.2025.1583509 (PMC12069271; doi:10.3389/fphar.2025.1583509)
Supplement: Supplementary file 3 [file Table4.xlsx]

## Sheet: GO
Table S4 Detailed functional information of 28 target genes.
ID	ONTOLOGY	Description	GeneRatio	BgRatio	pvalue	p.adjust	qvalue	Gene ID	Count
GO:0032496	BP	response to lipopolysaccharide	2023-12-28	333/18800	1.84773e-14	1.89433e-11	7.79266e-12	PTGS2/TNF/CDK4/IL6/NFKBIA/CD14/SLPI/FOS/IL1B/CXCL8/THBD/CXCL2	12
GO:0048660	BP	regulation of smooth muscle cell proliferation	2023-10-28	170/18800	3.19215e-14	1.89433e-11	7.79266e-12	PTGS2/CDKN1A/TNF/MMP9/JUN/IL6/HMOX1/GJA1/PTEN/IGFBP3	10
GO:0048659	BP	smooth muscle cell proliferation	2023-10-28	173/18800	3.8105e-14	1.89433e-11	7.79266e-12	PTGS2/CDKN1A/TNF/MMP9/JUN/IL6/HMOX1/GJA1/PTEN/IGFBP3	10
GO:0002237	BP	response to molecule of bacterial origin	2023-12-28	354/18800	3.8308e-14	1.89433e-11	7.79266e-12	PTGS2/TNF/CDK4/IL6/NFKBIA/CD14/SLPI/FOS/IL1B/CXCL8/THBD/CXCL2	12
GO:0033002	BP	muscle cell proliferation	2023-10-28	233/18800	7.60761e-13	3.00957e-10	1.23804e-10	PTGS2/CDKN1A/TNF/MMP9/JUN/IL6/HMOX1/GJA1/PTEN/IGFBP3	10
GO:1904705	BP	regulation of vascular associated smooth muscle cell proliferation	2023-07-28	86/18800	3.57937e-11	1.09885e-08	4.5203e-09	CDKN1A/TNF/MMP9/JUN/HMOX1/GJA1/PTEN	7
GO:1990874	BP	vascular associated smooth muscle cell proliferation	2023-07-28	87/18800	3.88875e-11	1.09885e-08	4.5203e-09	CDKN1A/TNF/MMP9/JUN/HMOX1/GJA1/PTEN	7
GO:0048661	BP	positive regulation of smooth muscle cell proliferation	2023-07-28	95/18800	7.29634e-11	1.80402e-08	7.42115e-09	PTGS2/TNF/MMP9/JUN/IL6/HMOX1/GJA1	7
GO:0071222	BP	cellular response to lipopolysaccharide	2023-08-28	217/18800	7.05718e-10	1.55101e-07	6.38035e-08	TNF/CDK4/IL6/NFKBIA/CD14/IL1B/CXCL8/CXCL2	8
GO:0150076	BP	neuroinflammatory response	2023-06-28	73/18800	9.78535e-10	1.93554e-07	7.96218e-08	PTGS2/TNF/MMP9/JUN/IL6/IL1B	6
GO:0071219	BP	cellular response to molecule of bacterial origin	2023-08-28	229/18800	1.08061e-09	1.94314e-07	7.99344e-08	TNF/CDK4/IL6/NFKBIA/CD14/IL1B/CXCL8/CXCL2	8
GO:0071276	BP	cellular response to cadmium ion	2023-05-28	37/18800	2.11977e-09	3.49409e-07	1.43735e-07	MMP9/JUN/HMOX1/NCF1/FOS	5
GO:0071216	BP	cellular response to biotic stimulus	2023-08-28	256/18800	2.60276e-09	3.90295e-07	1.60554e-07	TNF/CDK4/IL6/NFKBIA/CD14/IL1B/CXCL8/CXCL2	8
GO:0050900	BP	leukocyte migration	2023-09-28	384/18800	2.76245e-09	3.90295e-07	1.60554e-07	DPP4/TNF/MMP9/IL6/HMOX1/ICAM1/IL1B/CXCL8/CXCL2	9
GO:0150077	BP	regulation of neuroinflammatory response	2023-05-28	41/18800	3.62948e-09	4.78607e-07	1.96883e-07	PTGS2/TNF/MMP9/IL6/IL1B	5
GO:0031649	BP	heat generation	2023-04-28	16/18800	7.07436e-09	8.74568e-07	3.59769e-07	PTGS2/ADRB2/TNF/IL1B	4
GO:0031099	BP	regeneration	2023-07-28	188/18800	8.86453e-09	1.03141e-06	4.2429e-07	CDKN1A/TNF/JUN/IL6/HMOX1/GJA1/PTEN	7
GO:1904645	BP	response to amyloid-beta	2023-05-28	55/18800	1.66092e-08	1.82517e-06	7.50813e-07	ADRB2/TNF/MMP9/ICAM1/GJA1	5
GO:0062197	BP	cellular response to chemical stress	2023-08-28	332/18800	1.98666e-08	2.06822e-06	8.50796e-07	PTGS2/TNF/MMP9/JUN/IL6/HMOX1/NCF1/FOS	8
GO:1901652	BP	response to peptide	2023-09-28	491/18800	2.33355e-08	2.24224e-06	9.22382e-07	PTGS2/ADRB2/TNF/MMP9/CDK4/NFKBIA/ICAM1/GJA1/IL1B	9
GO:0046686	BP	response to cadmium ion	2023-05-28	59/18800	2.38053e-08	2.24224e-06	9.22382e-07	MMP9/JUN/HMOX1/NCF1/FOS	5
GO:2001234	BP	negative regulation of apoptotic signaling pathway	2023-07-28	230/18800	3.56236e-08	3.20288e-06	1.31756e-06	PTGS2/PLAUR/TNF/MMP9/HMOX1/ICAM1/IL1B	7
GO:0051098	BP	regulation of binding	2023-08-28	366/18800	4.22836e-08	3.63639e-06	1.49589e-06	ADRB2/PLAUR/CDKN1A/MMP9/JUN/NFKBIA/HMOX1/SLPI	8
GO:2001233	BP	regulation of apoptotic signaling pathway	2023-08-28	370/18800	4.59871e-08	3.7901e-06	1.55912e-06	PTGS2/PLAUR/TNF/MMP9/HMOX1/ICAM1/IL1B/PTEN	8
GO:0002675	BP	positive regulation of acute inflammatory response	2023-04-28	27/18800	6.74545e-08	5.337e-06	2.19546e-06	PTGS2/TNF/IL6/IL1B	4
GO:0051100	BP	negative regulation of binding	2023-06-28	165/18800	1.33955e-07	1.01909e-05	4.19219e-06	ADRB2/CDKN1A/JUN/NFKBIA/HMOX1/SLPI	6
GO:0042060	BP	wound healing	2023-08-28	429/18800	1.43438e-07	1.05035e-05	4.32079e-06	PLAUR/CDKN1A/TNF/IL6/HMOX1/CD40LG/THBD/PTEN	8
GO:0034599	BP	cellular response to oxidative stress	2023-07-28	284/18800	1.5046e-07	1.05035e-05	4.32079e-06	TNF/MMP9/JUN/IL6/HMOX1/NCF1/FOS	7
GO:0006979	BP	response to oxidative stress	2023-08-28	433/18800	1.53995e-07	1.05035e-05	4.32079e-06	PTGS2/TNF/MMP9/JUN/IL6/HMOX1/NCF1/FOS	8
GO:0009266	BP	response to temperature stimulus	2023-06-28	180/18800	2.24122e-07	1.47771e-05	6.07883e-06	PTGS2/ADRB2/NFKBIA/HMOX1/CD14/FOS	6
GO:1904035	BP	regulation of epithelial cell apoptotic process	2023-05-28	94/18800	2.5184e-07	1.6069e-05	6.61027e-06	TNF/IL6/HMOX1/ICAM1/CD40LG	5
GO:0007565	BP	female pregnancy	2023-06-28	185/18800	2.63444e-07	1.62842e-05	6.69877e-06	PTGS2/MMP9/FOS/GJA1/IL1B/THBD	6
GO:0006959	BP	humoral immune response	2023-07-28	317/18800	3.16847e-07	1.84972e-05	7.60915e-06	TNF/IL6/LYZ/SLPI/IL1B/CXCL8/CXCL2	7
GO:0071248	BP	cellular response to metal ion	2023-06-28	191/18800	3.1795e-07	1.84972e-05	7.60915e-06	PTGS2/MMP9/JUN/HMOX1/NCF1/FOS	6
GO:0001667	BP	ameboidal-type cell migration	2023-08-28	480/18800	3.37818e-07	1.90915e-05	7.85362e-06	PTGS2/DPP4/TNF/MMP9/JUN/HMOX1/GJA1/PTEN	8
GO:0043410	BP	positive regulation of MAPK cascade	2023-08-28	491/18800	4.01216e-07	2.20446e-05	9.06843e-06	ADRB2/TNF/JUN/IL6/ICAM1/NCF1/IL1B/PTEN	8
GO:0009612	BP	response to mechanical stimulus	2023-06-28	201/18800	4.29224e-07	2.29461e-05	9.43927e-06	PTGS2/TNF/JUN/NFKBIA/FOS/IL1B	6
GO:0000302	BP	response to reactive oxygen species	2023-06-28	203/18800	4.54918e-07	2.36797e-05	9.74104e-06	MMP9/JUN/IL6/HMOX1/NCF1/FOS	6
GO:0044703	BP	multi-organism reproductive process	2023-06-28	205/18800	4.81862e-07	2.39483e-05	9.85153e-06	PTGS2/MMP9/FOS/GJA1/IL1B/THBD	6
GO:0001660	BP	fever generation	2023-03-28	11/18800	4.84292e-07	2.39483e-05	9.85153e-06	PTGS2/TNF/IL1B	3
GO:1904646	BP	cellular response to amyloid-beta	2023-04-28	45/18800	5.62232e-07	2.71243e-05	1.1158e-05	ADRB2/TNF/ICAM1/GJA1	4
GO:0044706	BP	multi-multicellular organism process	2023-06-28	213/18800	6.03096e-07	2.81091e-05	1.15632e-05	PTGS2/MMP9/FOS/GJA1/IL1B/THBD	6
GO:1904707	BP	positive regulation of vascular associated smooth muscle cell proliferation	2023-04-28	46/18800	6.15149e-07	2.81091e-05	1.15632e-05	TNF/MMP9/JUN/GJA1	4
GO:0010038	BP	response to metal ion	2023-07-28	351/18800	6.29238e-07	2.81091e-05	1.15632e-05	PTGS2/MMP9/JUN/HMOX1/CD14/NCF1/FOS	7
GO:0031650	BP	regulation of heat generation	2023-03-28	12/18800	6.45079e-07	2.81091e-05	1.15632e-05	PTGS2/TNF/IL1B	3
GO:0002697	BP	regulation of immune effector process	2023-07-28	353/18800	6.537e-07	2.81091e-05	1.15632e-05	TNF/IL6/HMOX1/ICAM1/CD40LG/NCF1/IL1B	7
GO:0002673	BP	regulation of acute inflammatory response	2023-04-28	47/18800	6.71685e-07	2.82679e-05	1.16285e-05	PTGS2/TNF/IL6/IL1B	4
GO:0002685	BP	regulation of leukocyte migration	2023-06-28	218/18800	6.90828e-07	2.84679e-05	1.17108e-05	DPP4/TNF/IL6/HMOX1/ICAM1/CXCL8	6
GO:0010631	BP	epithelial cell migration	2023-07-28	358/18800	7.18381e-07	2.88983e-05	1.18878e-05	PTGS2/DPP4/TNF/MMP9/JUN/HMOX1/PTEN	7
GO:0006953	BP	acute-phase response	2023-04-28	48/18800	7.31999e-07	2.88983e-05	1.18878e-05	PTGS2/TNF/IL6/IL1B	4
GO:0071241	BP	cellular response to inorganic substance	2023-06-28	221/18800	7.48312e-07	2.88983e-05	1.18878e-05	PTGS2/MMP9/JUN/HMOX1/NCF1/FOS	6
GO:0090132	BP	epithelium migration	2023-07-28	361/18800	7.59713e-07	2.88983e-05	1.18878e-05	PTGS2/DPP4/TNF/MMP9/JUN/HMOX1/PTEN	7
GO:1904019	BP	epithelial cell apoptotic process	2023-05-28	118/18800	7.83284e-07	2.92327e-05	1.20254e-05	TNF/IL6/HMOX1/ICAM1/CD40LG	5
GO:0090130	BP	tissue migration	2023-07-28	366/18800	8.33044e-07	3.05141e-05	1.25525e-05	PTGS2/DPP4/TNF/MMP9/JUN/HMOX1/PTEN	7
GO:0051101	BP	regulation of DNA binding	2023-05-28	121/18800	8.87238e-07	3.19083e-05	1.3126e-05	PLAUR/MMP9/JUN/NFKBIA/HMOX1	5
GO:0007159	BP	leukocyte cell-cell adhesion	2023-07-28	381/18800	1.08974e-06	3.84911e-05	1.5834e-05	DPP4/TNF/IL6/ICAM1/CD40LG/OLR1/IL1B	7
GO:0061900	BP	glial cell activation	2023-04-28	54/18800	1.18244e-06	4.10329e-05	1.68796e-05	TNF/JUN/IL6/IL1B	4
GO:0050727	BP	regulation of inflammatory response	2023-07-28	394/18800	1.36311e-06	4.64868e-05	1.91231e-05	PTGS2/TNF/MMP9/IL6/NFKBIA/NCF1/IL1B	7
GO:0007566	BP	embryo implantation	2023-04-28	57/18800	1.4724e-06	4.93628e-05	2.03062e-05	PTGS2/MMP9/GJA1/IL1B	4
GO:0009410	BP	response to xenobiotic stimulus	2023-07-28	411/18800	1.80554e-06	5.95225e-05	2.44856e-05	PTGS2/TNF/CDK4/JUN/HMOX1/FOS/IL1B	7
GO:0060252	BP	positive regulation of glial cell proliferation	2023-03-28	17/18800	1.98396e-06	6.43323e-05	2.64642e-05	TNF/IL6/IL1B	3
GO:0031663	BP	lipopolysaccharide-mediated signaling pathway	2023-04-28	62/18800	2.06877e-06	6.49527e-05	2.67194e-05	TNF/NFKBIA/CD14/IL1B	4
GO:0032757	BP	positive regulation of interleukin-8 production	2023-04-28	62/18800	2.06877e-06	6.49527e-05	2.67194e-05	TNF/IL6/CD14/IL1B	4
GO:0050729	BP	positive regulation of inflammatory response	2023-05-28	145/18800	2.16958e-06	6.70537e-05	2.75837e-05	PTGS2/TNF/IL6/NFKBIA/IL1B	5
GO:0010573	BP	vascular endothelial growth factor production	2023-04-28	63/18800	2.20676e-06	6.71535e-05	2.76248e-05	PTGS2/TNF/IL6/IL1B	4
GO:0034614	BP	cellular response to reactive oxygen species	2023-05-28	147/18800	2.32087e-06	6.95558e-05	2.8613e-05	MMP9/JUN/IL6/NCF1/FOS	5
GO:0150078	BP	positive regulation of neuroinflammatory response	2023-03-28	18/18800	2.37838e-06	7.02154e-05	2.88843e-05	TNF/IL6/IL1B	3
GO:2001236	BP	regulation of extrinsic apoptotic signaling pathway	2023-05-28	153/18800	2.82513e-06	8.21782e-05	3.38054e-05	TNF/HMOX1/ICAM1/IL1B/PTEN	5
GO:0032103	BP	positive regulation of response to external stimulus	2023-07-28	442/18800	2.92347e-06	8.38062e-05	3.44751e-05	PTGS2/TNF/IL6/NFKBIA/IL1B/CXCL8/THBD	7
GO:0032722	BP	positive regulation of chemokine production	2023-04-28	70/18800	3.37261e-06	9.44136e-05	3.88386e-05	TNF/IL6/HMOX1/IL1B	4
GO:0051090	BP	regulation of DNA-binding transcription factor activity	2023-07-28	452/18800	3.38896e-06	9.44136e-05	3.88386e-05	TNF/IL6/NFKBIA/HMOX1/CD40LG/IL1B/PTEN	7
GO:0010632	BP	regulation of epithelial cell migration	2023-06-28	290/18800	3.62214e-06	9.95082e-05	4.09344e-05	PTGS2/TNF/MMP9/JUN/HMOX1/PTEN	6
GO:0022409	BP	positive regulation of cell-cell adhesion	2023-06-28	291/18800	3.69466e-06	0.00010011	4.1182e-05	PLAUR/DPP4/TNF/IL6/CD40LG/IL1B	6
GO:0048662	BP	negative regulation of smooth muscle cell proliferation	2023-04-28	73/18800	3.99131e-06	0.000104832	4.31243e-05	CDKN1A/HMOX1/PTEN/IGFBP3	4
GO:0097193	BP	intrinsic apoptotic signaling pathway	2023-06-28	295/18800	3.99668e-06	0.000104832	4.31243e-05	PTGS2/PLAUR/CDKN1A/TNF/MMP9/HMOX1	6
GO:0051051	BP	negative regulation of transport	2023-07-28	464/18800	4.02791e-06	0.000104832	4.31243e-05	PTGS2/TNF/MMP9/HMOX1/GJA1/IL1B/PTEN	7
GO:0002700	BP	regulation of production of molecular mediator of immune response	2023-05-28	167/18800	4.33881e-06	0.000111457	4.58497e-05	TNF/IL6/HMOX1/CD40LG/IL1B	5
GO:0010888	BP	negative regulation of lipid storage	2023-03-28	22/18800	4.47073e-06	0.000113373	4.6638e-05	TNF/IL6/NFKBIA	3
GO:0001819	BP	positive regulation of cytokine production	2023-07-28	475/18800	4.69925e-06	0.00011766	4.84013e-05	PTGS2/TNF/IL6/HMOX1/CD40LG/CD14/IL1B	7
GO:0043154	BP	negative regulation of cysteine-type endopeptidase activity involved in apoptotic process	2023-04-28	77/18800	4.94226e-06	0.000122197	5.0268e-05	PTGS2/PLAUR/TNF/MMP9	4
GO:0001659	BP	temperature homeostasis	2023-05-28	177/18800	5.76378e-06	0.000139749	5.74883e-05	PTGS2/ADRB2/TNF/GJA1/IL1B	5
GO:0035994	BP	response to muscle stretch	2023-03-28	24/18800	5.8641e-06	0.000139749	5.74883e-05	JUN/NFKBIA/FOS	3
GO:0048143	BP	astrocyte activation	2023-03-28	24/18800	5.8641e-06	0.000139749	5.74883e-05	TNF/IL6/IL1B	3
GO:0071214	BP	cellular response to abiotic stimulus	2023-06-28	323/18800	6.72389e-06	0.000156469	6.43662e-05	PTGS2/CDKN1A/MMP9/GJA1/IL1B/PTEN	6
GO:0104004	BP	cellular response to environmental stimulus	2023-06-28	323/18800	6.72389e-06	0.000156469	6.43662e-05	PTGS2/CDKN1A/MMP9/GJA1/IL1B/PTEN	6
GO:0008625	BP	extrinsic apoptotic signaling pathway via death domain receptors	2023-04-28	85/18800	7.33444e-06	0.000166753	6.85968e-05	TNF/HMOX1/ICAM1/PTEN	4
GO:2000117	BP	negative regulation of cysteine-type endopeptidase activity	2023-04-28	85/18800	7.33444e-06	0.000166753	6.85968e-05	PTGS2/PLAUR/TNF/MMP9	4
GO:0019915	BP	lipid storage	2023-04-28	86/18800	7.68436e-06	0.000172723	7.10528e-05	TNF/IL6/NFKBIA/IL1B	4
GO:0030336	BP	negative regulation of cell migration	2023-06-28	346/18800	9.95654e-06	0.000221281	9.10279e-05	DPP4/TNF/HMOX1/GJA1/PTEN/IGFBP3	6
GO:0010575	BP	positive regulation of vascular endothelial growth factor production	2023-03-28	29/18800	1.0534e-05	0.00022897	9.41908e-05	PTGS2/IL6/IL1B	3
GO:0097421	BP	liver regeneration	2023-03-28	29/18800	1.0534e-05	0.00022897	9.41908e-05	TNF/IL6/HMOX1	3
GO:0060251	BP	regulation of glial cell proliferation	2023-03-28	30/18800	1.16928e-05	0.000251395	0.000103416	TNF/IL6/IL1B	3
GO:0032642	BP	regulation of chemokine production	2023-04-28	97/18800	1.23978e-05	0.000260615	0.000107208	TNF/IL6/HMOX1/IL1B	4
GO:2001237	BP	negative regulation of extrinsic apoptotic signaling pathway	2023-04-28	97/18800	1.23978e-05	0.000260615	0.000107208	TNF/HMOX1/ICAM1/IL1B	4
GO:1901653	BP	cellular response to peptide	2023-06-28	361/18800	1.26733e-05	0.000260615	0.000107208	ADRB2/TNF/CDK4/ICAM1/GJA1/IL1B	6
GO:2000146	BP	negative regulation of cell motility	2023-06-28	361/18800	1.26733e-05	0.000260615	0.000107208	DPP4/TNF/HMOX1/GJA1/PTEN/IGFBP3	6
GO:0002718	BP	regulation of cytokine production involved in immune response	2023-04-28	98/18800	1.29122e-05	0.000260615	0.000107208	TNF/IL6/HMOX1/IL1B	4
GO:0032602	BP	chemokine production	2023-04-28	98/18800	1.29122e-05	0.000260615	0.000107208	TNF/IL6/HMOX1/IL1B	4
GO:0002367	BP	cytokine production involved in immune response	2023-04-28	100/18800	1.39879e-05	0.000279475	0.000114967	TNF/IL6/HMOX1/IL1B	4
GO:1901889	BP	negative regulation of cell junction assembly	2023-03-28	32/18800	1.42563e-05	0.00028199	0.000116001	TNF/IL1B/PTEN	3
GO:0071900	BP	regulation of protein serine/threonine kinase activity	2023-06-28	372/18800	1.50247e-05	0.000293369	0.000120682	ADRB2/CDKN1A/TNF/CD40LG/IL1B/PTEN	6
GO:0032677	BP	regulation of interleukin-8 production	2023-04-28	102/18800	1.51282e-05	0.000293369	0.000120682	TNF/IL6/CD14/IL1B	4
GO:0032637	BP	interleukin-8 production	2023-04-28	103/18800	1.57234e-05	0.00030195	0.000124212	TNF/IL6/CD14/IL1B	4
GO:0097191	BP	extrinsic apoptotic signaling pathway	2023-05-28	221/18800	1.69125e-05	0.000321663	0.000132322	TNF/HMOX1/ICAM1/IL1B/PTEN	5
GO:0030593	BP	neutrophil chemotaxis	2023-04-28	106/18800	1.76125e-05	0.000331786	0.000136486	DPP4/IL1B/CXCL8/CXCL2	4
GO:0035633	BP	maintenance of blood-brain barrier	2023-03-28	35/18800	1.87558e-05	0.000349991	0.000143975	PTGS2/IL6/GJA1	3
GO:0097529	BP	myeloid leukocyte migration	2023-05-28	229/18800	2.00707e-05	0.00037093	0.000152588	DPP4/IL6/IL1B/CXCL8/CXCL2	5
GO:1901222	BP	regulation of NIK/NF-kappaB signaling	2023-04-28	110/18800	2.03848e-05	0.00037093	0.000152588	TNF/NFKBIA/CD14/IL1B	4
GO:0045742	BP	positive regulation of epidermal growth factor receptor signaling pathway	2023-03-28	36/18800	2.04405e-05	0.00037093	0.000152588	PLAUR/MMP9/NCF1	3
GO:0002274	BP	myeloid leukocyte activation	2023-05-28	232/18800	2.13668e-05	0.000377779	0.000155406	TNF/JUN/IL6/HMOX1/CXCL8	5
GO:0040013	BP	negative regulation of locomotion	2023-06-28	396/18800	2.13909e-05	0.000377779	0.000155406	DPP4/TNF/HMOX1/GJA1/PTEN/IGFBP3	6
GO:0045860	BP	positive regulation of protein kinase activity	2023-06-28	396/18800	2.13909e-05	0.000377779	0.000155406	ADRB2/CDKN1A/TNF/CD40LG/NCF1/IL1B	6
GO:0002526	BP	acute inflammatory response	2023-04-28	113/18800	2.26652e-05	0.000396742	0.000163206	PTGS2/TNF/IL6/IL1B	4
GO:0002703	BP	regulation of leukocyte mediated immunity	2023-05-28	236/18800	2.31955e-05	0.000398962	0.00016412	TNF/IL6/HMOX1/ICAM1/IL1B	5
GO:0030595	BP	leukocyte chemotaxis	2023-05-28	236/18800	2.31955e-05	0.000398962	0.00016412	DPP4/IL6/IL1B/CXCL8/CXCL2	5
GO:1901186	BP	positive regulation of ERBB signaling pathway	2023-03-28	38/18800	2.41026e-05	0.000410582	0.0001689	PLAUR/MMP9/NCF1	3
GO:0021782	BP	glial cell development	2023-04-28	115/18800	2.42862e-05	0.000410582	0.0001689	TNF/IL6/IL1B/PTEN	4
GO:1903039	BP	positive regulation of leukocyte cell-cell adhesion	2023-05-28	245/18800	2.77559e-05	0.000465264	0.000191395	DPP4/TNF/IL6/CD40LG/IL1B	5
GO:0001503	BP	ossification	2023-06-28	420/18800	2.97808e-05	0.000492325	0.000202526	PTGS2/ADRB2/TNF/MMP9/IL6/GJA1	6
GO:0034612	BP	response to tumor necrosis factor	2023-05-28	249/18800	2.99938e-05	0.000492325	0.000202526	PTGS2/TNF/NFKBIA/CD14/CXCL8	5
GO:0002696	BP	positive regulation of leukocyte activation	2023-06-28	421/18800	3.01807e-05	0.000492325	0.000202526	DPP4/CDKN1A/TNF/IL6/CD40LG/IL1B	6
GO:0045429	BP	positive regulation of nitric oxide biosynthetic process	2023-03-28	41/18800	3.03658e-05	0.000492325	0.000202526	PTGS2/TNF/IL1B	3
GO:0019730	BP	antimicrobial humoral response	2023-04-28	122/18800	3.06356e-05	0.00049266	0.000202664	LYZ/SLPI/CXCL8/CXCL2	4
GO:0010951	BP	negative regulation of endopeptidase activity	2023-05-28	251/18800	3.11641e-05	0.000497117	0.000204498	PTGS2/PLAUR/TNF/MMP9/SLPI	5
GO:0046683	BP	response to organophosphorus	2023-04-28	124/18800	3.2654e-05	0.000512853	0.000210971	PTGS2/FOS/IL1B/THBD	4
GO:1904706	BP	negative regulation of vascular associated smooth muscle cell proliferation	2023-03-28	42/18800	3.26691e-05	0.000512853	0.000210971	CDKN1A/HMOX1/PTEN	3
GO:0048732	BP	gland development	2023-06-28	431/18800	3.44237e-05	0.000536143	0.000220552	TNF/JUN/IL6/HMOX1/GJA1/PTEN	6
GO:0014002	BP	astrocyte development	2023-03-28	43/18800	3.50843e-05	0.000537959	0.000221299	TNF/IL6/IL1B	3
GO:1904407	BP	positive regulation of nitric oxide metabolic process	2023-03-28	43/18800	3.50843e-05	0.000537959	0.000221299	PTGS2/TNF/IL1B	3
GO:0050867	BP	positive regulation of cell activation	2023-06-28	436/18800	3.67185e-05	0.000554161	0.000227964	DPP4/CDKN1A/TNF/IL6/CD40LG/IL1B	6
GO:0071621	BP	granulocyte chemotaxis	2023-04-28	128/18800	3.69814e-05	0.000554161	0.000227964	DPP4/IL1B/CXCL8/CXCL2	4
GO:1990266	BP	neutrophil migration	2023-04-28	128/18800	3.69814e-05	0.000554161	0.000227964	DPP4/IL1B/CXCL8/CXCL2	4
GO:0014009	BP	glial cell proliferation	2023-03-28	44/18800	3.76139e-05	0.000556058	0.000228744	TNF/IL6/IL1B	3
GO:0009314	BP	response to radiation	2023-06-28	438/18800	3.76703e-05	0.000556058	0.000228744	PTGS2/CDKN1A/TNF/MMP9/FOS/THBD	6
GO:0010466	BP	negative regulation of peptidase activity	2023-05-28	262/18800	3.82502e-05	0.000560437	0.000230545	PTGS2/PLAUR/TNF/MMP9/SLPI	5
GO:0045936	BP	negative regulation of phosphate metabolic process	2023-06-28	440/18800	3.86418e-05	0.00056201	0.000231193	CDKN1A/TNF/JUN/IL1B/PTEN/IGFBP3	6
GO:0010563	BP	negative regulation of phosphorus metabolic process	2023-06-28	441/18800	3.9135e-05	0.00056503	0.000232435	CDKN1A/TNF/JUN/IL1B/PTEN/IGFBP3	6
GO:1902895	BP	positive regulation of miRNA transcription	2023-03-28	45/18800	4.02604e-05	0.000574677	0.000236403	TNF/JUN/FOS	3
GO:0051091	BP	positive regulation of DNA-binding transcription factor activity	2023-05-28	265/18800	4.03843e-05	0.000574677	0.000236403	TNF/IL6/CD40LG/IL1B/PTEN	5
GO:0045785	BP	positive regulation of cell adhesion	2023-06-28	446/18800	4.1678e-05	0.000588851	0.000242234	PLAUR/DPP4/TNF/IL6/CD40LG/IL1B	6
GO:0003012	BP	muscle system process	2023-06-28	449/18800	4.32666e-05	0.000602685	0.000247925	PTGS2/ADRB2/TNF/HMOX1/GJA1/IL1B	6
GO:0031331	BP	positive regulation of cellular catabolic process	2023-06-28	449/18800	4.32666e-05	0.000602685	0.000247925	ADRB2/TNF/IL6/HMOX1/IL1B/PTEN	6
GO:0001889	BP	liver development	2023-04-28	134/18800	4.42413e-05	0.000607703	0.000249989	TNF/JUN/IL6/HMOX1	4
GO:0014074	BP	response to purine-containing compound	2023-04-28	134/18800	4.42413e-05	0.000607703	0.000249989	PTGS2/FOS/IL1B/THBD	4
GO:0001894	BP	tissue homeostasis	2023-05-28	272/18800	4.57235e-05	0.000617812	0.000254147	PTGS2/ADRB2/IL6/LYZ/GJA1	5
GO:0001774	BP	microglial cell activation	2023-03-28	47/18800	4.59142e-05	0.000617812	0.000254147	TNF/JUN/IL6	3
GO:1905953	BP	negative regulation of lipid localization	2023-03-28	47/18800	4.59142e-05	0.000617812	0.000254147	TNF/IL6/NFKBIA	3
GO:0022407	BP	regulation of cell-cell adhesion	2023-06-28	456/18800	4.71631e-05	0.000630329	0.000259297	PLAUR/DPP4/TNF/IL6/CD40LG/IL1B	6
GO:0002443	BP	leukocyte mediated immunity	2023-06-28	457/18800	4.77421e-05	0.000633785	0.000260718	TNF/IL6/HMOX1/ICAM1/CD40LG/IL1B	6
GO:0061008	BP	hepaticobiliary system development	2023-04-28	137/18800	4.82383e-05	0.000636103	0.000261672	TNF/JUN/IL6/HMOX1	4
GO:0048146	BP	positive regulation of fibroblast proliferation	2023-03-28	48/18800	4.89264e-05	0.000636686	0.000261912	CDKN1A/CDK4/JUN	3
GO:0061028	BP	establishment of endothelial barrier	2023-03-28	48/18800	4.89264e-05	0.000636686	0.000261912	TNF/ICAM1/IL1B	3
GO:0051384	BP	response to glucocorticoid	2023-04-28	139/18800	5.10458e-05	0.000659925	0.000271471	PTGS2/TNF/IL6/FOS	4
GO:0043542	BP	endothelial cell migration	2023-05-28	279/18800	5.15949e-05	0.000662693	0.00027261	PTGS2/DPP4/TNF/HMOX1/PTEN	5
GO:0050768	BP	negative regulation of neurogenesis	2023-04-28	140/18800	5.24934e-05	0.000669884	0.000275568	TNF/IL6/IL1B/PTEN	4
GO:0002687	BP	positive regulation of leukocyte migration	2023-04-28	141/18800	5.39709e-05	0.000675661	0.000277945	TNF/IL6/ICAM1/CXCL8	4
GO:0038061	BP	NIK/NF-kappaB signaling	2023-04-28	141/18800	5.39709e-05	0.000675661	0.000277945	TNF/NFKBIA/CD14/IL1B	4
GO:0050671	BP	positive regulation of lymphocyte proliferation	2023-04-28	141/18800	5.39709e-05	0.000675661	0.000277945	CDKN1A/IL6/CD40LG/IL1B	4
GO:0002269	BP	leukocyte activation involved in inflammatory response	2023-03-28	50/18800	5.53334e-05	0.000684059	0.0002814	TNF/JUN/IL6	3
GO:1902041	BP	regulation of extrinsic apoptotic signaling pathway via death domain receptors	2023-03-28	50/18800	5.53334e-05	0.000684059	0.0002814	HMOX1/ICAM1/PTEN	3
GO:0032946	BP	positive regulation of mononuclear cell proliferation	2023-04-28	143/18800	5.70167e-05	0.000700491	0.000288159	CDKN1A/IL6/CD40LG/IL1B	4
GO:0001666	BP	response to hypoxia	2023-05-28	286/18800	5.80345e-05	0.000708379	0.000291404	PTGS2/DPP4/TNF/HMOX1/PTEN	5
GO:0033135	BP	regulation of peptidyl-serine phosphorylation	2023-04-28	144/18800	5.85859e-05	0.000708379	0.000291404	PTGS2/TNF/IL6/PTEN	4
GO:0009409	BP	response to cold	2023-03-28	51/18800	5.87332e-05	0.000708379	0.000291404	ADRB2/NFKBIA/FOS	3
GO:0033674	BP	positive regulation of kinase activity	2023-06-28	476/18800	5.98747e-05	0.000712866	0.00029325	ADRB2/CDKN1A/TNF/CD40LG/NCF1/IL1B	6
GO:0007249	BP	I-kappaB kinase/NF-kappaB signaling	2023-05-28	288/18800	5.9984e-05	0.000712866	0.00029325	TNF/NFKBIA/HMOX1/GJA1/IL1B	5
GO:0051961	BP	negative regulation of nervous system development	2023-04-28	145/18800	6.01863e-05	0.000712866	0.00029325	TNF/IL6/IL1B/PTEN	4
GO:0031349	BP	positive regulation of defense response	2023-05-28	289/18800	6.09775e-05	0.000717937	0.000295336	PTGS2/TNF/IL6/NFKBIA/IL1B	5
GO:0009991	BP	response to extracellular stimulus	2023-06-28	479/18800	6.1998e-05	0.000724495	0.000298033	PTGS2/ADRB2/CDKN1A/TNF/HMOX1/FOS	6
GO:0043392	BP	negative regulation of DNA binding	2023-03-28	52/18800	6.2267e-05	0.000724495	0.000298033	JUN/NFKBIA/HMOX1	3
GO:0019221	BP	cytokine-mediated signaling pathway	2023-06-28	486/18800	6.71881e-05	0.000777182	0.000319707	TNF/IL6/NFKBIA/IL1B/CXCL8/CXCL2	6
GO:0046651	BP	lymphocyte proliferation	2023-05-28	296/18800	6.8294e-05	0.000785381	0.00032308	CDKN1A/IL6/CD40LG/GJA1/IL1B	5
GO:0036293	BP	response to decreased oxygen levels	2023-05-28	299/18800	7.16298e-05	0.000818981	0.000336902	PTGS2/DPP4/TNF/HMOX1/PTEN	5
GO:0032943	BP	mononuclear cell proliferation	2023-05-28	300/18800	7.27692e-05	0.000827227	0.000340294	CDKN1A/IL6/CD40LG/GJA1/IL1B	5
GO:0010883	BP	regulation of lipid storage	2023-03-28	55/18800	7.36967e-05	0.000832983	0.000342662	TNF/IL6/NFKBIA	3
GO:0097530	BP	granulocyte migration	2023-04-28	154/18800	7.60643e-05	0.000854859	0.000351661	DPP4/IL1B/CXCL8/CXCL2	4
GO:1905952	BP	regulation of lipid localization	2023-04-28	155/18800	7.79994e-05	0.000871655	0.00035857	TNF/IL6/NFKBIA/IL1B	4
GO:0031960	BP	response to corticosteroid	2023-04-28	157/18800	8.19772e-05	0.00091096	0.000374739	PTGS2/TNF/IL6/FOS	4
GO:0071496	BP	cellular response to external stimulus	2023-05-28	309/18800	8.36669e-05	0.000923292	0.000379812	PTGS2/CDKN1A/HMOX1/FOS/IL1B	5
GO:0070665	BP	positive regulation of leukocyte proliferation	2023-04-28	158/18800	8.40205e-05	0.000923292	0.000379812	CDKN1A/IL6/CD40LG/IL1B	4
GO:0070372	BP	regulation of ERK1 and ERK2 cascade	2023-05-28	311/18800	8.62511e-05	0.000942567	0.000387741	TNF/JUN/ICAM1/IL1B/PTEN	5
GO:0002440	BP	production of molecular mediator of immune response	2023-05-28	312/18800	8.7566e-05	0.000951679	0.000391489	TNF/IL6/HMOX1/CD40LG/IL1B	5
GO:0010574	BP	regulation of vascular endothelial growth factor production	2023-03-28	59/18800	9.09576e-05	0.000972509	0.000400058	PTGS2/IL6/IL1B	3
GO:1902893	BP	regulation of miRNA transcription	2023-03-28	59/18800	9.09576e-05	0.000972509	0.000400058	TNF/JUN/FOS	3
GO:2000351	BP	regulation of endothelial cell apoptotic process	2023-03-28	59/18800	9.09576e-05	0.000972509	0.000400058	TNF/ICAM1/CD40LG	3
GO:0060326	BP	cell chemotaxis	2023-05-28	315/18800	9.16038e-05	0.000974153	0.000400734	DPP4/IL6/IL1B/CXCL8/CXCL2	5
GO:0061614	BP	miRNA transcription	2023-03-28	60/18800	9.56495e-05	0.00101174	0.000416195	TNF/JUN/FOS	3
GO:0060249	BP	anatomical structure homeostasis	2023-05-28	319/18800	9.72094e-05	0.00102277	0.000420733	PTGS2/ADRB2/IL6/LYZ/GJA1	5
GO:0045428	BP	regulation of nitric oxide biosynthetic process	2023-03-28	61/18800	0.000100497	0.00104622	0.000430382	PTGS2/TNF/IL1B	3
GO:0050994	BP	regulation of lipid catabolic process	2023-03-28	61/18800	0.000100497	0.00104622	0.000430382	TNF/CDK4/IL1B	3
GO:0051048	BP	negative regulation of secretion	2023-04-28	167/18800	0.000104119	0.00107743	0.000443221	TNF/HMOX1/GJA1/IL1B	4
GO:0070482	BP	response to oxygen levels	2023-05-28	324/18800	0.000104584	0.00107743	0.000443221	PTGS2/DPP4/TNF/HMOX1/PTEN	5
GO:0022617	BP	extracellular matrix disassembly	2023-03-28	62/18800	0.000105501	0.00108125	0.000444792	DPP4/MMP9/IL6	3
GO:0070661	BP	leukocyte proliferation	2023-05-28	330/18800	0.000113995	0.00116228	0.000478122	CDKN1A/IL6/CD40LG/GJA1/IL1B	5
GO:0001885	BP	endothelial cell development	2023-03-28	64/18800	0.000115993	0.00116464	0.000479095	TNF/ICAM1/IL1B	3
GO:0014015	BP	positive regulation of gliogenesis	2023-03-28	64/18800	0.000115993	0.00116464	0.000479095	TNF/IL6/IL1B	3
GO:0080164	BP	regulation of nitric oxide metabolic process	2023-03-28	64/18800	0.000115993	0.00116464	0.000479095	PTGS2/TNF/IL1B	3
GO:0031642	BP	negative regulation of myelination	2023-02-28	11/18800	0.000116678	0.0011656	0.000479488	TNF/PTEN	2
GO:0031100	BP	animal organ regeneration	2023-03-28	65/18800	0.000121485	0.0011978	0.000492738	TNF/IL6/HMOX1	3
GO:0072577	BP	endothelial cell apoptotic process	2023-03-28	65/18800	0.000121485	0.0011978	0.000492738	TNF/ICAM1/CD40LG	3
GO:0010634	BP	positive regulation of epithelial cell migration	2023-04-28	174/18800	0.000122008	0.0011978	0.000492738	PTGS2/MMP9/JUN/HMOX1	4
GO:0070371	BP	ERK1 and ERK2 cascade	2023-05-28	335/18800	0.000122324	0.0011978	0.000492738	TNF/JUN/ICAM1/IL1B/PTEN	5
GO:0046890	BP	regulation of lipid biosynthetic process	2023-04-28	175/18800	0.000124735	0.0012154	0.000499975	PTGS2/TNF/CDK4/IL1B	4
GO:0001933	BP	negative regulation of protein phosphorylation	2023-05-28	341/18800	0.000132928	0.001283	0.000527784	CDKN1A/JUN/IL1B/PTEN/IGFBP3	5
GO:1901224	BP	positive regulation of NIK/NF-kappaB signaling	2023-03-28	67/18800	0.00013297	0.001283	0.000527784	TNF/CD14/IL1B	3
GO:1903037	BP	regulation of leukocyte cell-cell adhesion	2023-05-28	344/18800	0.000138488	0.00132976	0.000547019	DPP4/TNF/IL6/CD40LG/IL1B	5
GO:0045765	BP	regulation of angiogenesis	2023-05-28	345/18800	0.000140381	0.00134142	0.000551816	TNF/IL6/HMOX1/IL1B/CXCL8	5
GO:0010721	BP	negative regulation of cell development	2023-04-28	181/18800	0.000142032	0.00135067	0.000555622	TNF/IL6/IL1B/PTEN	4
GO:0008217	BP	regulation of blood pressure	2023-04-28	183/18800	0.000148166	0.00140226	0.000576844	PTGS2/ADRB2/TNF/HMOX1	4
GO:0045861	BP	negative regulation of proteolysis	2023-05-28	350/18800	0.000150144	0.00141421	0.000581761	PTGS2/PLAUR/TNF/MMP9/SLPI	5
GO:1901342	BP	regulation of vasculature development	2023-05-28	351/18800	0.000152158	0.00142639	0.000586769	TNF/IL6/HMOX1/IL1B/CXCL8	5
GO:0050805	BP	negative regulation of synaptic transmission	2023-03-28	71/18800	0.000158014	0.0014743	0.00060648	PTGS2/IL1B/PTEN	3
GO:0043123	BP	positive regulation of I-kappaB kinase/NF-kappaB signaling	2023-04-28	188/18800	0.000164339	0.00152611	0.000627793	TNF/HMOX1/GJA1/IL1B	4
GO:0031392	BP	regulation of prostaglandin biosynthetic process	2023-02-28	13/18800	0.000165165	0.00152662	0.000628001	PTGS2/IL1B	2
GO:0042058	BP	regulation of epidermal growth factor receptor signaling pathway	2023-03-28	73/18800	0.000171609	0.0015788	0.000649467	PLAUR/MMP9/NCF1	3
GO:0002637	BP	regulation of immunoglobulin production	2023-03-28	74/18800	0.000178682	0.00163626	0.000673104	TNF/IL6/CD40LG	3
GO:0002449	BP	lymphocyte mediated immunity	2023-05-28	365/18800	0.000182585	0.0016643	0.000684638	TNF/IL6/ICAM1/CD40LG/IL1B	5
GO:0006809	BP	nitric oxide biosynthetic process	2023-03-28	75/18800	0.000185941	0.00168712	0.000694026	PTGS2/TNF/IL1B	3
GO:0051547	BP	regulation of keratinocyte migration	2023-02-28	14/18800	0.000192515	0.00173089	0.000712029	MMP9/PTEN	2
GO:0043393	BP	regulation of protein binding	2023-04-28	196/18800	0.000192821	0.00173089	0.000712029	ADRB2/CDKN1A/MMP9/SLPI	4
GO:0061045	BP	negative regulation of wound healing	2023-03-28	76/18800	0.00019339	0.00173089	0.000712029	TNF/THBD/PTEN	3
GO:0002460	BP	adaptive immune response based on somatic recombination of immune receptors built from immunoglobulin superfamily domains	2023-05-28	370/18800	0.000194511	0.00173307	0.00071293	TNF/IL6/ICAM1/CD40LG/IL1B	5
GO:0051251	BP	positive regulation of lymphocyte activation	2023-05-28	371/18800	0.000196966	0.00173928	0.000715483	DPP4/CDKN1A/IL6/CD40LG/IL1B	5
GO:0051346	BP	negative regulation of hydrolase activity	2023-05-28	371/18800	0.000196966	0.00173928	0.000715483	PTGS2/PLAUR/TNF/MMP9/SLPI	5
GO:0032729	BP	positive regulation of interferon-gamma production	2023-03-28	77/18800	0.00020103	0.00176728	0.000726999	TNF/CD14/IL1B	3
GO:0048145	BP	regulation of fibroblast proliferation	2023-03-28	79/18800	0.000216891	0.00188163	0.00077404	CDKN1A/CDK4/JUN	3
GO:0048708	BP	astrocyte differentiation	2023-03-28	79/18800	0.000216891	0.00188163	0.00077404	TNF/IL6/IL1B	3
GO:1901184	BP	regulation of ERBB signaling pathway	2023-03-28	79/18800	0.000216891	0.00188163	0.00077404	PLAUR/MMP9/NCF1	3
GO:0002064	BP	epithelial cell development	2023-04-28	203/18800	0.000220532	0.00189057	0.000777717	TNF/ICAM1/GJA1/IL1B	4
GO:0034112	BP	positive regulation of homotypic cell-cell adhesion	2023-02-28	15/18800	0.000221928	0.00189057	0.000777717	PLAUR/IL6	2
GO:0034116	BP	positive regulation of heterotypic cell-cell adhesion	2023-02-28	15/18800	0.000221928	0.00189057	0.000777717	TNF/IL1B	2
GO:2001279	BP	regulation of unsaturated fatty acid biosynthetic process	2023-02-28	15/18800	0.000221928	0.00189057	0.000777717	PTGS2/IL1B	2
GO:0042098	BP	T cell proliferation	2023-04-28	204/18800	0.000224713	0.00189057	0.000777717	IL6/CD40LG/GJA1/IL1B	4
GO:0043281	BP	regulation of cysteine-type endopeptidase activity involved in apoptotic process	2023-04-28	204/18800	0.000224713	0.00189057	0.000777717	PTGS2/PLAUR/TNF/MMP9	4
GO:0042326	BP	negative regulation of phosphorylation	2023-05-28	382/18800	0.000225568	0.00189057	0.000777717	CDKN1A/JUN/IL1B/PTEN/IGFBP3	5
GO:0050878	BP	regulation of body fluid levels	2023-05-28	382/18800	0.000225568	0.00189057	0.000777717	PLAUR/IL6/CD40LG/GJA1/THBD	5
GO:0046209	BP	nitric oxide metabolic process	2023-03-28	81/18800	0.000233543	0.00194096	0.000798446	PTGS2/TNF/IL1B	3
GO:0048144	BP	fibroblast proliferation	2023-03-28	81/18800	0.000233543	0.00194096	0.000798446	CDKN1A/CDK4/JUN	3
GO:0071902	BP	positive regulation of protein serine/threonine kinase activity	2023-04-28	208/18800	0.00024201	0.00199589	0.000821042	ADRB2/TNF/CD40LG/IL1B	4
GO:2001057	BP	reactive nitrogen species metabolic process	2023-03-28	82/18800	0.00024217	0.00199589	0.000821042	PTGS2/TNF/IL1B	3
GO:0002573	BP	myeloid leukocyte differentiation	2023-04-28	210/18800	0.000251009	0.00204581	0.000841577	TNF/MMP9/JUN/FOS	4
GO:0030099	BP	myeloid cell differentiation	2023-05-28	391/18800	0.000251245	0.00204581	0.000841577	TNF/MMP9/JUN/NFKBIA/FOS	5
GO:0010715	BP	regulation of extracellular matrix disassembly	2023-02-28	16/18800	0.000253399	0.00204581	0.000841577	DPP4/IL6	2
GO:0045986	BP	negative regulation of smooth muscle contraction	2023-02-28	16/18800	0.000253399	0.00204581	0.000841577	PTGS2/ADRB2	2
GO:0051044	BP	positive regulation of membrane protein ectodomain proteolysis	2023-02-28	16/18800	0.000253399	0.00204581	0.000841577	TNF/IL1B	2
GO:0046889	BP	positive regulation of lipid biosynthetic process	2023-03-28	85/18800	0.000269284	0.00216522	0.0008907	PTGS2/TNF/IL1B	3
GO:0016264	BP	gap junction assembly	2023-02-28	17/18800	0.000286921	0.00227012	0.000933851	GJA1/IL1B	2
GO:1901550	BP	regulation of endothelial cell development	2023-02-28	17/18800	0.000286921	0.00227012	0.000933851	TNF/IL1B	2
GO:1903140	BP	regulation of establishment of endothelial barrier	2023-02-28	17/18800	0.000286921	0.00227012	0.000933851	TNF/IL1B	2
GO:2001267	BP	regulation of cysteine-type endopeptidase activity involved in apoptotic signaling pathway	2023-02-28	17/18800	0.000286921	0.00227012	0.000933851	PLAUR/MMP9	2
GO:0045069	BP	regulation of viral genome replication	2023-03-28	87/18800	0.000288407	0.00227182	0.000934552	TNF/SLPI/CXCL8	3
GO:0010001	BP	glial cell differentiation	2023-04-28	218/18800	0.000289433	0.00227182	0.000934552	TNF/IL6/IL1B/PTEN	4
GO:0034644	BP	cellular response to UV	2023-03-28	88/18800	0.000298289	0.0023229	0.000955563	PTGS2/CDKN1A/MMP9	3
GO:0046849	BP	bone remodeling	2023-03-28	88/18800	0.000298289	0.0023229	0.000955563	ADRB2/IL6/GJA1	3
GO:0070374	BP	positive regulation of ERK1 and ERK2 cascade	2023-04-28	220/18800	0.000299664	0.00232445	0.000956204	TNF/JUN/ICAM1/PTEN	4
GO:0007596	BP	blood coagulation	2023-04-28	221/18800	0.000304876	0.00235564	0.000969035	PLAUR/IL6/CD40LG/THBD	4
GO:0050870	BP	positive regulation of T cell activation	2023-04-28	223/18800	0.000315495	0.00242821	0.000998886	DPP4/IL6/CD40LG/IL1B	4
GO:0030730	BP	sequestering of triglyceride	2023-02-28	18/18800	0.000322488	0.00247241	0.00101707	TNF/IL1B	2
GO:0050817	BP	coagulation	2023-04-28	226/18800	0.000331919	0.00253489	0.00104277	PLAUR/IL6/CD40LG/THBD	4
GO:0007599	BP	hemostasis	2023-04-28	227/18800	0.000337528	0.00256781	0.00105631	PLAUR/IL6/CD40LG/THBD	4
GO:1903035	BP	negative regulation of response to wounding	2023-03-28	92/18800	0.00034	0.0025767	0.00105997	TNF/THBD/PTEN	3
GO:0016032	BP	viral process	2023-05-28	418/18800	0.00034181	0.00258054	0.00106155	TNF/JUN/ICAM1/SLPI/CXCL8	5
GO:2000116	BP	regulation of cysteine-type endopeptidase activity	2023-04-28	229/18800	0.000348949	0.00262441	0.0010796	PTGS2/PLAUR/TNF/MMP9	4
GO:0050670	BP	regulation of lymphocyte proliferation	2023-04-28	230/18800	0.000354762	0.00265803	0.00109343	CDKN1A/IL6/CD40LG/IL1B	4
GO:0031645	BP	negative regulation of nervous system process	2023-02-28	19/18800	0.000360096	0.00266177	0.00109497	TNF/PTEN	2
GO:0035743	BP	CD4-positive, alpha-beta T cell cytokine production	2023-02-28	19/18800	0.000360096	0.00266177	0.00109497	IL6/IL1B	2
GO:0051546	BP	keratinocyte migration	2023-02-28	19/18800	0.000360096	0.00266177	0.00109497	MMP9/PTEN	2
GO:0046883	BP	regulation of hormone secretion	2023-04-28	231/18800	0.000360645	0.00266177	0.00109497	TNF/IL6/GJA1/IL1B	4
GO:0032944	BP	regulation of mononuclear cell proliferation	2023-04-28	233/18800	0.000372619	0.00273177	0.00112376	CDKN1A/IL6/CD40LG/IL1B	4
GO:0052548	BP	regulation of endopeptidase activity	2023-05-28	426/18800	0.000372891	0.00273177	0.00112376	PTGS2/PLAUR/TNF/MMP9/SLPI	5
GO:0097305	BP	response to alcohol	2023-04-28	235/18800	0.000384877	0.00278148	0.00114421	TNF/CDK4/CD14/FOS	4
GO:0050804	BP	modulation of chemical synaptic transmission	2023-05-28	429/18800	0.000385083	0.00278148	0.00114421	PTGS2/ADRB2/TNF/IL1B/PTEN	5
GO:0032091	BP	negative regulation of protein binding	2023-03-28	96/18800	0.000385301	0.00278148	0.00114421	ADRB2/CDKN1A/SLPI	3
GO:0046330	BP	positive regulation of JNK cascade	2023-03-28	96/18800	0.000385301	0.00278148	0.00114421	TNF/NCF1/IL1B	3
GO:0099177	BP	regulation of trans-synaptic signaling	2023-05-28	430/18800	0.000389214	0.00279951	0.00115163	PTGS2/ADRB2/TNF/IL1B/PTEN	5
GO:0002532	BP	production of molecular mediator involved in inflammatory response	2023-03-28	97/18800	0.000397202	0.00282769	0.00116322	TNF/IL6/NCF1	3
GO:0032755	BP	positive regulation of interleukin-6 production	2023-03-28	97/18800	0.000397202	0.00282769	0.00116322	TNF/IL6/IL1B	3
GO:0045444	BP	fat cell differentiation	2023-04-28	237/18800	0.000397421	0.00282769	0.00116322	PTGS2/ADRB2/TNF/IL6	4
GO:0014013	BP	regulation of gliogenesis	2023-03-28	100/18800	0.000434319	0.00307915	0.00126666	TNF/IL6/IL1B	3
GO:0003085	BP	negative regulation of systemic arterial blood pressure	2023-02-28	21/18800	0.000441409	0.00311824	0.00128274	ADRB2/TNF	2
GO:0050673	BP	epithelial cell proliferation	2023-05-28	443/18800	0.000446033	0.00313653	0.00129026	TNF/JUN/IL6/HMOX1/PTEN	5
GO:0008630	BP	intrinsic apoptotic signaling pathway in response to DNA damage	2023-03-28	101/18800	0.000447169	0.00313653	0.00129026	CDKN1A/TNF/HMOX1	3
GO:0045926	BP	negative regulation of growth	2023-04-28	245/18800	0.00045054	0.003149	0.0012954	ADRB2/CDKN1A/GJA1/PTEN	4
GO:0031667	BP	response to nutrient levels	2023-05-28	446/18800	0.000459993	0.00318321	0.00130947	PTGS2/ADRB2/CDKN1A/TNF/HMOX1	5
GO:0010717	BP	regulation of epithelial to mesenchymal transition	2023-03-28	102/18800	0.000460261	0.00318321	0.00130947	IL6/IL1B/PTEN	3
GO:2001243	BP	negative regulation of intrinsic apoptotic signaling pathway	2023-03-28	102/18800	0.000460261	0.00318321	0.00130947	PTGS2/PLAUR/MMP9	3
GO:0002699	BP	positive regulation of immune effector process	2023-04-28	248/18800	0.000471709	0.00325101	0.00133736	TNF/IL6/HMOX1/IL1B	4
GO:0042102	BP	positive regulation of T cell proliferation	2023-03-28	103/18800	0.000473597	0.00325269	0.00133805	IL6/CD40LG/IL1B	3
GO:0015833	BP	peptide transport	2023-04-28	249/18800	0.00047892	0.00327486	0.00134717	TNF/IL6/GJA1/IL1B	4
GO:0010829	BP	negative regulation of glucose transmembrane transport	2023-02-28	22/18800	0.000485103	0.00327486	0.00134717	TNF/IL1B	2
GO:0072574	BP	hepatocyte proliferation	2023-02-28	22/18800	0.000485103	0.00327486	0.00134717	TNF/IL6	2
GO:0072575	BP	epithelial cell proliferation involved in liver morphogenesis	2023-02-28	22/18800	0.000485103	0.00327486	0.00134717	TNF/IL6	2
GO:1903798	BP	regulation of miRNA maturation	2023-02-28	22/18800	0.000485103	0.00327486	0.00134717	TNF/IL6	2
GO:0050830	BP	defense response to Gram-positive bacterium	2023-03-28	104/18800	0.000487179	0.00327769	0.00134833	TNF/IL6/LYZ	3
GO:0052547	BP	regulation of peptidase activity	2023-05-28	456/18800	0.000508928	0.00341241	0.00140375	PTGS2/PLAUR/TNF/MMP9/SLPI	5
GO:0042116	BP	macrophage activation	2023-03-28	106/18800	0.000515089	0.0034261	0.00140938	TNF/JUN/IL6	3
GO:0043122	BP	regulation of I-kappaB kinase/NF-kappaB signaling	2023-04-28	254/18800	0.000516166	0.0034261	0.00140938	TNF/HMOX1/GJA1/IL1B	4
GO:0070663	BP	regulation of leukocyte proliferation	2023-04-28	254/18800	0.000516166	0.0034261	0.00140938	CDKN1A/IL6/CD40LG/IL1B	4
GO:0033138	BP	positive regulation of peptidyl-serine phosphorylation	2023-03-28	107/18800	0.00052942	0.00345379	0.00142077	PTGS2/TNF/IL6	3
GO:0022411	BP	cellular component disassembly	2023-05-28	460/18800	0.000529567	0.00345379	0.00142077	ADRB2/DPP4/TNF/MMP9/IL6	5
GO:0045723	BP	positive regulation of fatty acid biosynthetic process	2023-02-28	23/18800	0.000530814	0.00345379	0.00142077	PTGS2/IL1B	2
GO:0060353	BP	regulation of cell adhesion molecule production	2023-02-28	23/18800	0.000530814	0.00345379	0.00142077	IL1B/CXCL8	2
GO:0070920	BP	regulation of production of small RNA involved in gene silencing by RNA	2023-02-28	23/18800	0.000530814	0.00345379	0.00142077	TNF/IL6	2
GO:0072576	BP	liver morphogenesis	2023-02-28	23/18800	0.000530814	0.00345379	0.00142077	TNF/IL6	2
GO:0007173	BP	epidermal growth factor receptor signaling pathway	2023-03-28	108/18800	0.000544004	0.003528	0.0014513	PLAUR/MMP9/NCF1	3
GO:0009408	BP	response to heat	2023-03-28	109/18800	0.000558844	0.0036124	0.00148602	PTGS2/HMOX1/CD14	3
GO:0002824	BP	positive regulation of adaptive immune response based on somatic recombination of immune receptors built from immunoglobulin superfamily domains	2023-03-28	110/18800	0.000573941	0.00367957	0.00151365	TNF/IL6/IL1B	3
GO:0002922	BP	positive regulation of humoral immune response	2023-02-28	24/18800	0.000578537	0.00367957	0.00151365	TNF/IL1B	2
GO:0045672	BP	positive regulation of osteoclast differentiation	2023-02-28	24/18800	0.000578537	0.00367957	0.00151365	TNF/FOS	2
GO:0051043	BP	regulation of membrane protein ectodomain proteolysis	2023-02-28	24/18800	0.000578537	0.00367957	0.00151365	TNF/IL1B	2
GO:1904996	BP	positive regulation of leukocyte adhesion to vascular endothelial cell	2023-02-28	24/18800	0.000578537	0.00367957	0.00151365	TNF/IL6	2
GO:0014066	BP	regulation of phosphatidylinositol 3-kinase signaling	2023-03-28	111/18800	0.000589297	0.0037122	0.00152708	TNF/NCF1/PTEN	3
GO:0048640	BP	negative regulation of developmental growth	2023-03-28	111/18800	0.000589297	0.0037122	0.00152708	ADRB2/CDKN1A/PTEN	3
GO:0071347	BP	cellular response to interleukin-1	2023-03-28	111/18800	0.000589297	0.0037122	0.00152708	IL6/IL1B/CXCL8	3
GO:0002456	BP	T cell mediated immunity	2023-03-28	112/18800	0.000604914	0.00379848	0.00156257	IL6/ICAM1/IL1B	3
GO:0034114	BP	regulation of heterotypic cell-cell adhesion	2023-02-28	25/18800	0.000628266	0.00390789	0.00160758	TNF/IL1B	2
GO:0045932	BP	negative regulation of muscle contraction	2023-02-28	25/18800	0.000628266	0.00390789	0.00160758	PTGS2/ADRB2	2
GO:2000463	BP	positive regulation of excitatory postsynaptic potential	2023-02-28	25/18800	0.000628266	0.00390789	0.00160758	ADRB2/PTEN	2
GO:0007346	BP	regulation of mitotic cell cycle	2023-05-28	478/18800	0.000630377	0.00390873	0.00160792	CDKN1A/TNF/CDK4/IL1B/PTEN	5
GO:0002821	BP	positive regulation of adaptive immune response	2023-03-28	115/18800	0.000653348	0.00403851	0.00166131	TNF/IL6/IL1B	3
GO:0002726	BP	positive regulation of T cell cytokine production	2023-02-28	26/18800	0.000679995	0.0041302	0.00169903	IL6/IL1B	2
GO:0050995	BP	negative regulation of lipid catabolic process	2023-02-28	26/18800	0.000679995	0.0041302	0.00169903	TNF/IL1B	2
GO:0060352	BP	cell adhesion molecule production	2023-02-28	26/18800	0.000679995	0.0041302	0.00169903	IL1B/CXCL8	2
GO:0090200	BP	positive regulation of release of cytochrome c from mitochondria	2023-02-28	26/18800	0.000679995	0.0041302	0.00169903	PLAUR/MMP9	2
GO:0010638	BP	positive regulation of organelle organization	2023-05-28	487/18800	0.000685898	0.0041302	0.00169903	ADRB2/PLAUR/TNF/MMP9/IL1B	5
GO:0002708	BP	positive regulation of lymphocyte mediated immunity	2023-03-28	117/18800	0.000686975	0.0041302	0.00169903	TNF/IL6/IL1B	3
GO:0032609	BP	interferon-gamma production	2023-03-28	117/18800	0.000686975	0.0041302	0.00169903	TNF/CD14/IL1B	3
GO:0032649	BP	regulation of interferon-gamma production	2023-03-28	117/18800	0.000686975	0.0041302	0.00169903	TNF/CD14/IL1B	3
GO:0045446	BP	endothelial cell differentiation	2023-03-28	117/18800	0.000686975	0.0041302	0.00169903	TNF/ICAM1/IL1B	3
GO:0002719	BP	negative regulation of cytokine production involved in immune response	2023-02-28	27/18800	0.000733718	0.00438458	0.00180367	TNF/HMOX1	2
GO:1900017	BP	positive regulation of cytokine production involved in inflammatory response	2023-02-28	27/18800	0.000733718	0.00438458	0.00180367	TNF/IL6	2
GO:0010817	BP	regulation of hormone levels	2023-05-28	496/18800	0.000745025	0.00443873	0.00182595	DPP4/TNF/IL6/GJA1/IL1B	5
GO:0046879	BP	hormone secretion	2023-04-28	281/18800	0.000753861	0.00445934	0.00183443	TNF/IL6/GJA1/IL1B	4
GO:0030282	BP	bone mineralization	2023-03-28	121/18800	0.000757502	0.00445934	0.00183443	PTGS2/ADRB2/GJA1	3
GO:0038127	BP	ERBB signaling pathway	2023-03-28	121/18800	0.000757502	0.00445934	0.00183443	PLAUR/MMP9/NCF1	3
GO:0071482	BP	cellular response to light stimulus	2023-03-28	121/18800	0.000757502	0.00445934	0.00183443	PTGS2/CDKN1A/MMP9	3
GO:0071901	BP	negative regulation of protein serine/threonine kinase activity	2023-03-28	122/18800	0.000775827	0.00455366	0.00187323	CDKN1A/IL1B/PTEN	3
GO:0002224	BP	toll-like receptor signaling pathway	2023-03-28	123/18800	0.000794431	0.0046369	0.00190747	TNF/NFKBIA/CD14	3
GO:0002366	BP	leukocyte activation involved in immune response	2023-04-28	285/18800	0.000794697	0.0046369	0.00190747	IL6/HMOX1/ICAM1/CD40LG	4
GO:0002688	BP	regulation of leukocyte chemotaxis	2023-03-28	124/18800	0.000813319	0.00473149	0.00194638	DPP4/IL6/CXCL8	3
GO:0042886	BP	amide transport	2023-04-28	287/18800	0.000815692	0.00473149	0.00194638	TNF/IL6/GJA1/IL1B	4
GO:0002263	BP	cell activation involved in immune response	2023-04-28	289/18800	0.000837078	0.00484134	0.00199157	IL6/HMOX1/ICAM1/CD40LG	4
GO:0009914	BP	hormone transport	2023-04-28	290/18800	0.000847918	0.00488974	0.00201148	TNF/IL6/GJA1/IL1B	4
GO:0042063	BP	gliogenesis	2023-04-28	291/18800	0.000858858	0.00493843	0.00203151	TNF/IL6/IL1B/PTEN	4
GO:0033198	BP	response to ATP	2023-02-28	30/18800	0.000906801	0.00518397	0.00213251	PTGS2/IL1B	2
GO:0070498	BP	interleukin-1-mediated signaling pathway	2023-02-28	30/18800	0.000906801	0.00518397	0.00213251	IL6/IL1B	2
GO:0030168	BP	platelet activation	2023-03-28	130/18800	0.000932663	0.00531645	0.00218701	IL6/CD40LG/THBD	3
GO:1902042	BP	negative regulation of extrinsic apoptotic signaling pathway via death domain receptors	2023-02-28	31/18800	0.000968447	0.00550456	0.0022644	HMOX1/ICAM1	2
GO:0032874	BP	positive regulation of stress-activated MAPK cascade	2023-03-28	132/18800	0.000974779	0.00552468	0.00227267	TNF/NCF1/IL1B	3
GO:0003158	BP	endothelium development	2023-03-28	133/18800	0.000996283	0.00561438	0.00230957	TNF/ICAM1/IL1B	3
GO:0061041	BP	regulation of wound healing	2023-03-28	133/18800	0.000996283	0.00561438	0.00230957	TNF/THBD/PTEN	3
GO:0019079	BP	viral genome replication	2023-03-28	134/18800	0.00101809	0.00570227	0.00234573	TNF/SLPI/CXCL8	3
GO:0070304	BP	positive regulation of stress-activated protein kinase signaling cascade	2023-03-28	134/18800	0.00101809	0.00570227	0.00234573	TNF/NCF1/IL1B	3
GO:0001516	BP	prostaglandin biosynthetic process	2023-02-28	32/18800	0.00103206	0.00570227	0.00234573	PTGS2/IL1B	2
GO:0032770	BP	positive regulation of monooxygenase activity	2023-02-28	32/18800	0.00103206	0.00570227	0.00234573	TNF/IL1B	2
GO:0033028	BP	myeloid cell apoptotic process	2023-02-28	32/18800	0.00103206	0.00570227	0.00234573	IL6/PTEN	2
GO:0046457	BP	prostanoid biosynthetic process	2023-02-28	32/18800	0.00103206	0.00570227	0.00234573	PTGS2/IL1B	2
GO:1900745	BP	positive regulation of p38MAPK cascade	2023-02-28	32/18800	0.00103206	0.00570227	0.00234573	NCF1/IL1B	2
GO:0050890	BP	cognition	2023-04-28	306/18800	0.00103519	0.00570365	0.00234629	PTGS2/TNF/FOS/PTEN	4
GO:0030198	BP	extracellular matrix organization	2023-04-28	307/18800	0.00104779	0.005757	0.00236824	DPP4/TNF/MMP9/IL6	4
GO:0006913	BP	nucleocytoplasmic transport	2023-04-28	308/18800	0.00106049	0.00577864	0.00237714	PTGS2/CDKN1A/NFKBIA/IL1B	4
GO:0043062	BP	extracellular structure organization	2023-04-28	308/18800	0.00106049	0.00577864	0.00237714	DPP4/TNF/MMP9/IL6	4
GO:0051169	BP	nuclear transport	2023-04-28	308/18800	0.00106049	0.00577864	0.00237714	PTGS2/CDKN1A/NFKBIA/IL1B	4
GO:0009416	BP	response to light stimulus	2023-04-28	310/18800	0.00108622	0.00585207	0.00240735	PTGS2/CDKN1A/MMP9/FOS	4
GO:0045229	BP	external encapsulating structure organization	2023-04-28	310/18800	0.00108622	0.00585207	0.00240735	DPP4/TNF/MMP9/IL6	4
GO:0045736	BP	negative regulation of cyclin-dependent protein serine/threonine kinase activity	2023-02-28	33/18800	0.00109763	0.00585207	0.00240735	CDKN1A/PTEN	2
GO:0048566	BP	embryonic digestive tract development	2023-02-28	33/18800	0.00109763	0.00585207	0.00240735	TNF/CXCL8	2
GO:0090022	BP	regulation of neutrophil chemotaxis	2023-02-28	33/18800	0.00109763	0.00585207	0.00240735	DPP4/CXCL8	2
GO:1901099	BP	negative regulation of signal transduction in absence of ligand	2023-02-28	33/18800	0.00109763	0.00585207	0.00240735	TNF/IL1B	2
GO:1904030	BP	negative regulation of cyclin-dependent protein kinase activity	2023-02-28	33/18800	0.00109763	0.00585207	0.00240735	CDKN1A/PTEN	2
GO:2001240	BP	negative regulation of extrinsic apoptotic signaling pathway in absence of ligand	2023-02-28	33/18800	0.00109763	0.00585207	0.00240735	TNF/IL1B	2
GO:0002705	BP	positive regulation of leukocyte mediated immunity	2023-03-28	138/18800	0.00110832	0.00587736	0.00241775	TNF/IL6/IL1B	3
GO:0031644	BP	regulation of nervous system process	2023-03-28	138/18800	0.00110832	0.00587736	0.00241775	ADRB2/TNF/PTEN	3
GO:1901214	BP	regulation of neuron death	2023-04-28	313/18800	0.00112564	0.00595323	0.00244896	TNF/JUN/HMOX1/FOS	4
GO:1903900	BP	regulation of viral life cycle	2023-03-28	139/18800	0.00113164	0.00596903	0.00245546	TNF/SLPI/CXCL8	3
GO:0018105	BP	peptidyl-serine phosphorylation	2023-04-28	315/18800	0.00115247	0.00606271	0.002494	PTGS2/TNF/IL6/PTEN	4
GO:0034763	BP	negative regulation of transmembrane transport	2023-03-28	141/18800	0.00117921	0.00610873	0.00251293	TNF/MMP9/IL1B	3
GO:0035296	BP	regulation of tube diameter	2023-03-28	141/18800	0.00117921	0.00610873	0.00251293	PTGS2/ADRB2/TNF	3
GO:0046328	BP	regulation of JNK cascade	2023-03-28	141/18800	0.00117921	0.00610873	0.00251293	TNF/NCF1/IL1B	3
GO:0070555	BP	response to interleukin-1	2023-03-28	141/18800	0.00117921	0.00610873	0.00251293	IL6/IL1B/CXCL8	3
GO:0097746	BP	blood vessel diameter maintenance	2023-03-28	141/18800	0.00117921	0.00610873	0.00251293	PTGS2/ADRB2/TNF	3
GO:0019058	BP	viral life cycle	2023-04-28	317/18800	0.00117975	0.00610873	0.00251293	TNF/ICAM1/SLPI/CXCL8	4
GO:0035150	BP	regulation of tube size	2023-03-28	142/18800	0.00120347	0.0061991	0.00255011	PTGS2/ADRB2/TNF	3
GO:0045598	BP	regulation of fat cell differentiation	2023-03-28	142/18800	0.00120347	0.0061991	0.00255011	PTGS2/TNF/IL6	3
GO:0071456	BP	cellular response to hypoxia	2023-03-28	143/18800	0.00122803	0.00627795	0.00258254	PTGS2/HMOX1/PTEN	3
GO:1903531	BP	negative regulation of secretion by cell	2023-03-28	143/18800	0.00122803	0.00627795	0.00258254	HMOX1/GJA1/IL1B	3
GO:0034110	BP	regulation of homotypic cell-cell adhesion	2023-02-28	35/18800	0.00123464	0.00627795	0.00258254	PLAUR/IL6	2
GO:0043243	BP	positive regulation of protein-containing complex disassembly	2023-02-28	35/18800	0.00123464	0.00627795	0.00258254	ADRB2/TNF	2
GO:0090050	BP	positive regulation of cell migration involved in sprouting angiogenesis	2023-02-28	35/18800	0.00123464	0.00627795	0.00258254	PTGS2/HMOX1	2
GO:0014065	BP	phosphatidylinositol 3-kinase signaling	2023-03-28	144/18800	0.00125291	0.00635453	0.00261404	TNF/NCF1/PTEN	3
GO:0009411	BP	response to UV	2023-03-28	146/18800	0.00130363	0.00657801	0.00270598	PTGS2/CDKN1A/MMP9	3
GO:0062013	BP	positive regulation of small molecule metabolic process	2023-03-28	146/18800	0.00130363	0.00657801	0.00270598	PTGS2/TNF/IL1B	3
GO:0050796	BP	regulation of insulin secretion	2023-03-28	147/18800	0.00132947	0.00669131	0.00275258	TNF/IL6/IL1B	3
GO:0048638	BP	regulation of developmental growth	2023-04-28	329/18800	0.00135304	0.00679269	0.00279429	ADRB2/CDKN1A/CDK4/PTEN	4
GO:0048545	BP	response to steroid hormone	2023-04-28	330/18800	0.00136825	0.00685163	0.00281853	PTGS2/TNF/IL6/FOS	4
GO:0007043	BP	cell-cell junction assembly	2023-03-28	149/18800	0.0013821	0.00689345	0.00283574	TNF/GJA1/IL1B	3
GO:0051235	BP	maintenance of location	2023-04-28	331/18800	0.00138357	0.00689345	0.00283574	TNF/IL6/NFKBIA/IL1B	4
GO:0043535	BP	regulation of blood vessel endothelial cell migration	2023-03-28	150/18800	0.00140891	0.00700207	0.00288042	PTGS2/TNF/HMOX1	3
GO:0036294	BP	cellular response to decreased oxygen levels	2023-03-28	151/18800	0.00143604	0.00711901	0.00292853	PTGS2/HMOX1/PTEN	3
GO:0002369	BP	T cell cytokine production	2023-02-28	38/18800	0.00145472	0.00714006	0.00293719	IL6/IL1B	2
GO:0002701	BP	negative regulation of production of molecular mediator of immune response	2023-02-28	38/18800	0.00145472	0.00714006	0.00293719	TNF/HMOX1	2
GO:0002724	BP	regulation of T cell cytokine production	2023-02-28	38/18800	0.00145472	0.00714006	0.00293719	IL6/IL1B	2
GO:1904037	BP	positive regulation of epithelial cell apoptotic process	2023-02-28	38/18800	0.00145472	0.00714006	0.00293719	IL6/CD40LG	2
GO:0045834	BP	positive regulation of lipid metabolic process	2023-03-28	153/18800	0.00149128	0.00729769	0.00300203	PTGS2/TNF/IL1B	3
GO:0018209	BP	peptidyl-serine modification	2023-04-28	338/18800	0.00149422	0.00729769	0.00300203	PTGS2/TNF/IL6/PTEN	4
GO:0019216	BP	regulation of lipid metabolic process	2023-04-28	339/18800	0.00151052	0.00735911	0.0030273	PTGS2/TNF/CDK4/IL1B	4
GO:0051092	BP	positive regulation of NF-kappaB transcription factor activity	2023-03-28	154/18800	0.0015194	0.00738421	0.00303762	TNF/CD40LG/IL1B	3
GO:0045923	BP	positive regulation of fatty acid metabolic process	2023-02-28	39/18800	0.00153195	0.00739071	0.0030403	PTGS2/IL1B	2
GO:0098815	BP	modulation of excitatory postsynaptic potential	2023-02-28	39/18800	0.00153195	0.00739071	0.0030403	ADRB2/PTEN	2
GO:1904994	BP	regulation of leukocyte adhesion to vascular endothelial cell	2023-02-28	39/18800	0.00153195	0.00739071	0.0030403	TNF/IL6	2
GO:0043271	BP	negative regulation of ion transport	2023-03-28	155/18800	0.00154785	0.00744926	0.00306438	PTGS2/TNF/MMP9	3
GO:0050863	BP	regulation of T cell activation	2023-04-28	342/18800	0.00156015	0.00749025	0.00308124	DPP4/IL6/CD40LG/IL1B	4
GO:0030856	BP	regulation of epithelial cell differentiation	2023-03-28	157/18800	0.00160575	0.00769048	0.00316361	TNF/MMP9/IL1B	3
GO:0006606	BP	protein import into nucleus	2023-03-28	159/18800	0.00166499	0.00793579	0.00326452	PTGS2/CDKN1A/NFKBIA	3
GO:0050792	BP	regulation of viral process	2023-03-28	159/18800	0.00166499	0.00793579	0.00326452	TNF/SLPI/CXCL8	3
GO:0006936	BP	muscle contraction	2023-04-28	349/18800	0.0016804	0.00798998	0.00328681	PTGS2/ADRB2/TNF/GJA1	4
GO:0032733	BP	positive regulation of interleukin-10 production	2023-02-28	41/18800	0.00169216	0.00800738	0.00329397	IL6/CD40LG	2
GO:0042119	BP	neutrophil activation	2023-02-28	41/18800	0.00169216	0.00800738	0.00329397	TNF/CXCL8	2
GO:0050806	BP	positive regulation of synaptic transmission	2023-03-28	161/18800	0.00172559	0.00814611	0.00335104	PTGS2/TNF/PTEN	3
GO:0070997	BP	neuron death	2023-04-28	353/18800	0.00175194	0.00825082	0.00339412	TNF/JUN/HMOX1/FOS	4
GO:0001837	BP	epithelial to mesenchymal transition	2023-03-28	162/18800	0.0017564	0.00825217	0.00339467	IL6/IL1B/PTEN	3
GO:0034142	BP	toll-like receptor 4 signaling pathway	2023-02-28	42/18800	0.00177513	0.00826167	0.00339858	NFKBIA/CD14	2
GO:0050999	BP	regulation of nitric-oxide synthase activity	2023-02-28	42/18800	0.00177513	0.00826167	0.00339858	TNF/IL1B	2
GO:0051602	BP	response to electrical stimulus	2023-02-28	42/18800	0.00177513	0.00826167	0.00339858	CD14/PTEN	2
GO:0060964	BP	regulation of miRNA-mediated gene silencing	2023-02-28	42/18800	0.00177513	0.00826167	0.00339858	TNF/IL6	2
GO:0051170	BP	import into nucleus	2023-03-28	163/18800	0.00178756	0.00829997	0.00341434	PTGS2/CDKN1A/NFKBIA	3
GO:0071453	BP	cellular response to oxygen levels	2023-03-28	166/18800	0.0018831	0.00870272	0.00358001	PTGS2/HMOX1/PTEN	3
GO:1903034	BP	regulation of response to wounding	2023-03-28	166/18800	0.0018831	0.00870272	0.00358001	TNF/THBD/PTEN	3
GO:0050767	BP	regulation of neurogenesis	2023-04-28	361/18800	0.00190136	0.00876666	0.00360632	TNF/IL6/IL1B/PTEN	4
GO:0006509	BP	membrane protein ectodomain proteolysis	2023-02-28	44/18800	0.00194679	0.00887271	0.00364994	TNF/IL1B	2
GO:0045840	BP	positive regulation of mitotic nuclear division	2023-02-28	44/18800	0.00194679	0.00887271	0.00364994	TNF/IL1B	2
GO:0060147	BP	regulation of post-transcriptional gene silencing	2023-02-28	44/18800	0.00194679	0.00887271	0.00364994	TNF/IL6	2
GO:1900368	BP	regulation of post-transcriptional gene silencing by RNA	2023-02-28	44/18800	0.00194679	0.00887271	0.00364994	TNF/IL6	2
GO:2001239	BP	regulation of extrinsic apoptotic signaling pathway in absence of ligand	2023-02-28	44/18800	0.00194679	0.00887271	0.00364994	TNF/IL1B	2
GO:0042742	BP	defense response to bacterium	2023-04-28	364/18800	0.00195962	0.00891062	0.00366554	TNF/IL6/LYZ/SLPI	4
GO:0031214	BP	biomineral tissue development	2023-03-28	170/18800	0.00201537	0.00912961	0.00375562	PTGS2/ADRB2/GJA1	3
GO:0002920	BP	regulation of humoral immune response	2023-02-28	45/18800	0.00203547	0.00912961	0.00375562	TNF/IL1B	2
GO:0031295	BP	T cell costimulation	2023-02-28	45/18800	0.00203547	0.00912961	0.00375562	DPP4/CD40LG	2
GO:0046427	BP	positive regulation of receptor signaling pathway via JAK-STAT	2023-02-28	45/18800	0.00203547	0.00912961	0.00375562	TNF/IL6	2
GO:1902622	BP	regulation of neutrophil migration	2023-02-28	45/18800	0.00203547	0.00912961	0.00375562	DPP4/CXCL8	2
GO:2000273	BP	positive regulation of signaling receptor activity	2023-02-28	45/18800	0.00203547	0.00912961	0.00375562	ADRB2/NCF1	2
GO:2001242	BP	regulation of intrinsic apoptotic signaling pathway	2023-03-28	171/18800	0.00204932	0.00917096	0.00377263	PTGS2/PLAUR/MMP9	3
GO:0032635	BP	interleukin-6 production	2023-03-28	172/18800	0.00208363	0.00926163	0.00380993	TNF/IL6/IL1B	3
GO:0032675	BP	regulation of interleukin-6 production	2023-03-28	172/18800	0.00208363	0.00926163	0.00380993	TNF/IL6/IL1B	3
GO:0110148	BP	biomineralization	2023-03-28	172/18800	0.00208363	0.00926163	0.00380993	PTGS2/ADRB2/GJA1	3
GO:0002822	BP	regulation of adaptive immune response based on somatic recombination of immune receptors built from immunoglobulin superfamily domains	2023-03-28	173/18800	0.0021183	0.0093451	0.00384427	TNF/IL6/IL1B	3
GO:0010469	BP	regulation of signaling receptor activity	2023-03-28	173/18800	0.0021183	0.0093451	0.00384427	ADRB2/TNF/NCF1	3
GO:0060966	BP	regulation of gene silencing by RNA	2023-02-28	46/18800	0.00212603	0.0093451	0.00384427	TNF/IL6	2
GO:0090199	BP	regulation of release of cytochrome c from mitochondria	2023-02-28	46/18800	0.00212603	0.0093451	0.00384427	PLAUR/MMP9	2
GO:1900744	BP	regulation of p38MAPK cascade	2023-02-28	46/18800	0.00212603	0.0093451	0.00384427	NCF1/IL1B	2
GO:0042129	BP	regulation of T cell proliferation	2023-03-28	174/18800	0.00215332	0.00942315	0.00387637	IL6/CD40LG/IL1B	3
GO:0048771	BP	tissue remodeling	2023-03-28	174/18800	0.00215332	0.00942315	0.00387637	ADRB2/IL6/GJA1	3
GO:0002706	BP	regulation of lymphocyte mediated immunity	2023-03-28	175/18800	0.0021887	0.00951483	0.00391409	TNF/IL6/IL1B	3
GO:0007254	BP	JNK cascade	2023-03-28	175/18800	0.0021887	0.00951483	0.00391409	TNF/NCF1/IL1B	3
GO:0043534	BP	blood vessel endothelial cell migration	2023-03-28	175/18800	0.0021887	0.00951483	0.00391409	PTGS2/TNF/HMOX1	3
GO:0031294	BP	lymphocyte costimulation	2023-02-28	47/18800	0.00221848	0.00953948	0.00392423	DPP4/CD40LG	2
GO:0036230	BP	granulocyte activation	2023-02-28	47/18800	0.00221848	0.00953948	0.00392423	TNF/CXCL8	2
GO:0043618	BP	regulation of transcription from RNA polymerase II promoter in response to stress	2023-02-28	47/18800	0.00221848	0.00953948	0.00392423	JUN/HMOX1	2
GO:0045601	BP	regulation of endothelial cell differentiation	2023-02-28	47/18800	0.00221848	0.00953948	0.00392423	TNF/IL1B	2
GO:0045776	BP	negative regulation of blood pressure	2023-02-28	47/18800	0.00221848	0.00953948	0.00392423	ADRB2/TNF	2
GO:0002221	BP	pattern recognition receptor signaling pathway	2023-03-28	176/18800	0.00222444	0.00954436	0.00392624	TNF/NFKBIA/CD14	3
GO:0048015	BP	phosphatidylinositol-mediated signaling	2023-03-28	177/18800	0.00226055	0.00965738	0.00397273	TNF/NCF1/PTEN	3
GO:0090276	BP	regulation of peptide hormone secretion	2023-03-28	177/18800	0.00226055	0.00965738	0.00397273	TNF/IL6/IL1B	3
GO:0001936	BP	regulation of endothelial cell proliferation	2023-03-28	178/18800	0.00229702	0.00979203	0.00402812	TNF/JUN/HMOX1	3
GO:0010543	BP	regulation of platelet activation	2023-02-28	48/18800	0.00231281	0.00979602	0.00402976	IL6/THBD	2
GO:0031641	BP	regulation of myelination	2023-02-28	48/18800	0.00231281	0.00979602	0.00402976	TNF/PTEN	2
GO:0042311	BP	vasodilation	2023-02-28	48/18800	0.00231281	0.00979602	0.00402976	ADRB2/TNF	2
GO:0030073	BP	insulin secretion	2023-03-28	179/18800	0.00233385	0.00984976	0.00405187	TNF/IL6/IL1B	3
GO:0050678	BP	regulation of epithelial cell proliferation	2023-04-28	382/18800	0.00233546	0.00984976	0.00405187	TNF/JUN/HMOX1/PTEN	4
GO:0002791	BP	regulation of peptide secretion	2023-03-28	180/18800	0.00237105	0.0099786	0.00410487	TNF/IL6/IL1B	3
GO:0048017	BP	inositol lipid-mediated signaling	2023-03-28	181/18800	0.00240862	0.00998958	0.00410939	TNF/NCF1/PTEN	3
GO:0035094	BP	response to nicotine	2023-02-28	49/18800	0.00240901	0.00998958	0.00410939	TNF/HMOX1	2
GO:0042304	BP	regulation of fatty acid biosynthetic process	2023-02-28	49/18800	0.00240901	0.00998958	0.00410939	PTGS2/IL1B	2
GO:0046850	BP	regulation of bone remodeling	2023-02-28	49/18800	0.00240901	0.00998958	0.00410939	IL6/GJA1	2
GO:0050873	BP	brown fat cell differentiation	2023-02-28	49/18800	0.00240901	0.00998958	0.00410939	PTGS2/ADRB2	2
GO:0060986	BP	endocrine hormone secretion	2023-02-28	49/18800	0.00240901	0.00998958	0.00410939	GJA1/IL1B	2
GO:1904894	BP	positive regulation of receptor signaling pathway via STAT	2023-02-28	49/18800	0.00240901	0.00998958	0.00410939	TNF/IL6	2
GO:0045786	BP	negative regulation of cell cycle	2023-04-28	387/18800	0.00244812	0.0101305	0.00416736	PTGS2/CDKN1A/TNF/PTEN	4
GO:0045766	BP	positive regulation of angiogenesis	2023-03-28	183/18800	0.00248486	0.0102184	0.00420352	HMOX1/IL1B/CXCL8	3
GO:0090087	BP	regulation of peptide transport	2023-03-28	183/18800	0.00248486	0.0102184	0.00420352	TNF/IL6/IL1B	3
GO:1904018	BP	positive regulation of vasculature development	2023-03-28	183/18800	0.00248486	0.0102184	0.00420352	HMOX1/IL1B/CXCL8	3
GO:0006692	BP	prostanoid metabolic process	2023-02-28	50/18800	0.00250708	0.0102248	0.00420613	PTGS2/IL1B	2
GO:0006693	BP	prostaglandin metabolic process	2023-02-28	50/18800	0.00250708	0.0102248	0.00420613	PTGS2/IL1B	2
GO:1903053	BP	regulation of extracellular matrix organization	2023-02-28	50/18800	0.00250708	0.0102248	0.00420613	DPP4/IL6	2
GO:2001238	BP	positive regulation of extrinsic apoptotic signaling pathway	2023-02-28	50/18800	0.00250708	0.0102248	0.00420613	TNF/PTEN	2
GO:0071622	BP	regulation of granulocyte chemotaxis	2023-02-28	51/18800	0.00260702	0.0106105	0.00436479	DPP4/CXCL8	2
GO:0071478	BP	cellular response to radiation	2023-03-28	187/18800	0.00264182	0.01073	0.00441397	PTGS2/CDKN1A/MMP9	3
GO:0002819	BP	regulation of adaptive immune response	2023-03-28	188/18800	0.00268199	0.0108682	0.00447082	TNF/IL6/IL1B	3
GO:0002686	BP	negative regulation of leukocyte migration	2023-02-28	52/18800	0.00270881	0.0108682	0.00447082	DPP4/HMOX1	2
GO:0006636	BP	unsaturated fatty acid biosynthetic process	2023-02-28	52/18800	0.00270881	0.0108682	0.00447082	PTGS2/IL1B	2
GO:0031103	BP	axon regeneration	2023-02-28	52/18800	0.00270881	0.0108682	0.00447082	JUN/PTEN	2
GO:0035196	BP	miRNA processing	2023-02-28	52/18800	0.00270881	0.0108682	0.00447082	TNF/IL6	2
GO:1904036	BP	negative regulation of epithelial cell apoptotic process	2023-02-28	52/18800	0.00270881	0.0108682	0.00447082	HMOX1/ICAM1	2
GO:0050731	BP	positive regulation of peptidyl-tyrosine phosphorylation	2023-03-28	190/18800	0.00276347	0.0110651	0.00455181	TNF/IL6/NCF1	3
GO:0010718	BP	positive regulation of epithelial to mesenchymal transition	2023-02-28	53/18800	0.00281245	0.0112158	0.0046138	IL6/IL1B	2
GO:0043620	BP	regulation of DNA-templated transcription in response to stress	2023-02-28	53/18800	0.00281245	0.0112158	0.0046138	JUN/HMOX1	2
GO:0045661	BP	regulation of myoblast differentiation	2023-02-28	54/18800	0.00291794	0.0115897	0.00476763	TNF/IGFBP3	2
GO:0045744	BP	negative regulation of G protein-coupled receptor signaling pathway	2023-02-28	54/18800	0.00291794	0.0115897	0.00476763	ADRB2/CXCL8	2
GO:0001935	BP	endothelial cell proliferation	2023-03-28	194/18800	0.00293101	0.0116183	0.00477939	TNF/JUN/HMOX1	3
GO:0002763	BP	positive regulation of myeloid leukocyte differentiation	2023-02-28	55/18800	0.00302527	0.011968	0.00492322	TNF/FOS	2
GO:0032872	BP	regulation of stress-activated MAPK cascade	2023-03-28	198/18800	0.0031047	0.0122577	0.00504241	TNF/NCF1/IL1B	3
GO:0001836	BP	release of cytochrome c from mitochondria	2023-02-28	56/18800	0.00313443	0.0123014	0.00506039	PLAUR/MMP9	2
GO:0061756	BP	leukocyte adhesion to vascular endothelial cell	2023-02-28	56/18800	0.00313443	0.0123014	0.00506039	TNF/IL6	2
GO:0070918	BP	small regulatory ncRNA processing	2023-02-28	56/18800	0.00313443	0.0123014	0.00506039	TNF/IL6	2
GO:0071674	BP	mononuclear cell migration	2023-03-28	199/18800	0.00314909	0.0123345	0.005074	TNF/IL6/ICAM1	3
GO:0002285	BP	lymphocyte activation involved in immune response	2023-03-28	201/18800	0.00323905	0.0124892	0.00513766	IL6/ICAM1/CD40LG	3
GO:0070302	BP	regulation of stress-activated protein kinase signaling cascade	2023-03-28	201/18800	0.00323905	0.0124892	0.00513766	TNF/NCF1/IL1B	3
GO:1901888	BP	regulation of cell junction assembly	2023-03-28	201/18800	0.00323905	0.0124892	0.00513766	TNF/IL1B/PTEN	3
GO:0032768	BP	regulation of monooxygenase activity	2023-02-28	57/18800	0.00324543	0.0124892	0.00513766	TNF/IL1B	2
GO:0038066	BP	p38MAPK cascade	2023-02-28	57/18800	0.00324543	0.0124892	0.00513766	NCF1/IL1B	2
GO:0043388	BP	positive regulation of DNA binding	2023-02-28	57/18800	0.00324543	0.0124892	0.00513766	PLAUR/MMP9	2
GO:0045071	BP	negative regulation of viral genome replication	2023-02-28	57/18800	0.00324543	0.0124892	0.00513766	TNF/SLPI	2
GO:0046456	BP	icosanoid biosynthetic process	2023-02-28	57/18800	0.00324543	0.0124892	0.00513766	PTGS2/IL1B	2
GO:2000142	BP	regulation of DNA-templated transcription initiation	2023-02-28	57/18800	0.00324543	0.0124892	0.00513766	CDK4/JUN	2
GO:0034329	BP	cell junction assembly	2023-04-28	420/18800	0.00328761	0.012627	0.00519432	TNF/GJA1/IL1B/PTEN	4
GO:0033619	BP	membrane protein proteolysis	2023-02-28	58/18800	0.00335825	0.0128733	0.00529565	TNF/IL1B	2
GO:0045216	BP	cell-cell junction organization	2023-03-28	205/18800	0.00342369	0.0130976	0.00538791	TNF/GJA1/IL1B	3
GO:0042391	BP	regulation of membrane potential	2023-04-28	425/18800	0.00343	0.0130976	0.00538791	ADRB2/TNF/GJA1/PTEN	4
GO:0002711	BP	positive regulation of T cell mediated immunity	2023-02-28	59/18800	0.00347289	0.0131346	0.00540313	IL6/IL1B	2
GO:0031102	BP	neuron projection regeneration	2023-02-28	59/18800	0.00347289	0.0131346	0.00540313	JUN/PTEN	2
GO:0045599	BP	negative regulation of fat cell differentiation	2023-02-28	59/18800	0.00347289	0.0131346	0.00540313	TNF/IL6	2
GO:0051353	BP	positive regulation of oxidoreductase activity	2023-02-28	59/18800	0.00347289	0.0131346	0.00540313	TNF/IL1B	2
GO:0051785	BP	positive regulation of nuclear division	2023-02-28	59/18800	0.00347289	0.0131346	0.00540313	TNF/IL1B	2
GO:0043523	BP	regulation of neuron apoptotic process	2023-03-28	207/18800	0.00351839	0.0132812	0.00546346	TNF/JUN/HMOX1	3
GO:0032102	BP	negative regulation of response to external stimulus	2023-04-28	429/18800	0.00354691	0.0133634	0.00549727	DPP4/TNF/THBD/PTEN	4
GO:0045637	BP	regulation of myeloid cell differentiation	2023-03-28	208/18800	0.00356633	0.013411	0.00551686	TNF/NFKBIA/FOS	3
GO:0046824	BP	positive regulation of nucleocytoplasmic transport	2023-02-28	60/18800	0.00358935	0.0134465	0.00553143	PTGS2/IL1B	2
GO:0046888	BP	negative regulation of hormone secretion	2023-02-28	60/18800	0.00358935	0.0134465	0.00553143	GJA1/IL1B	2
GO:0017038	BP	protein import	2023-03-28	210/18800	0.00366343	0.0136838	0.00562905	PTGS2/CDKN1A/NFKBIA	3
GO:1903131	BP	mononuclear cell differentiation	2023-04-28	433/18800	0.00366653	0.0136838	0.00562905	JUN/IL6/CD40LG/IL1B	4
GO:0034113	BP	heterotypic cell-cell adhesion	2023-02-28	61/18800	0.00370762	0.0138035	0.00567832	TNF/IL1B	2
GO:0050679	BP	positive regulation of epithelial cell proliferation	2023-03-28	211/18800	0.00371258	0.0138035	0.00567832	TNF/JUN/HMOX1	3
GO:0006469	BP	negative regulation of protein kinase activity	2023-03-28	213/18800	0.0038121	0.014147	0.00581959	CDKN1A/IL1B/PTEN	3
GO:0032731	BP	positive regulation of interleukin-1 beta production	2023-02-28	62/18800	0.00382769	0.0141782	0.00583245	TNF/IL6	2
GO:0051960	BP	regulation of nervous system development	2023-04-28	440/18800	0.00388245	0.0143542	0.00590484	TNF/IL6/IL1B/PTEN	4
GO:0015800	BP	acidic amino acid transport	2023-02-28	63/18800	0.00394956	0.0144671	0.00595128	TNF/GJA1	2
GO:0032613	BP	interleukin-10 production	2023-02-28	63/18800	0.00394956	0.0144671	0.00595128	IL6/CD40LG	2
GO:0032653	BP	regulation of interleukin-10 production	2023-02-28	63/18800	0.00394956	0.0144671	0.00595128	IL6/CD40LG	2
GO:0045453	BP	bone resorption	2023-02-28	63/18800	0.00394956	0.0144671	0.00595128	ADRB2/IL6	2
GO:0070542	BP	response to fatty acid	2023-02-28	63/18800	0.00394956	0.0144671	0.00595128	PTGS2/CDK4	2
GO:0043491	BP	protein kinase B signaling	2023-03-28	216/18800	0.00396441	0.0144947	0.00596263	TNF/IL1B/PTEN	3
GO:0002377	BP	immunoglobulin production	2023-03-28	218/18800	0.004068	0.0147871	0.00608294	TNF/IL6/CD40LG	3
GO:0040014	BP	regulation of multicellular organism growth	2023-02-28	64/18800	0.00407322	0.0147871	0.00608294	ADRB2/CDK4	2
GO:0045670	BP	regulation of osteoclast differentiation	2023-02-28	64/18800	0.00407322	0.0147871	0.00608294	TNF/FOS	2
GO:0010876	BP	lipid localization	2023-04-28	446/18800	0.00407431	0.0147871	0.00608294	TNF/IL6/NFKBIA/IL1B	4
GO:0030072	BP	peptide hormone secretion	2023-03-28	220/18800	0.00417323	0.0151184	0.00621922	TNF/IL6/IL1B	3
GO:0006940	BP	regulation of smooth muscle contraction	2023-02-28	65/18800	0.00419867	0.0151275	0.00622294	PTGS2/ADRB2	2
GO:0014823	BP	response to activity	2023-02-28	65/18800	0.00419867	0.0151275	0.00622294	TNF/IL6	2
GO:1905330	BP	regulation of morphogenesis of an epithelium	2023-02-28	65/18800	0.00419867	0.0151275	0.00622294	TNF/GJA1	2
GO:0023061	BP	signal release	2023-04-28	451/18800	0.00423905	0.0152452	0.00627135	TNF/IL6/GJA1/IL1B	4
GO:0050769	BP	positive regulation of neurogenesis	2023-03-28	222/18800	0.00428011	0.0153649	0.00632062	TNF/IL6/IL1B	3
GO:0034605	BP	cellular response to heat	2023-02-28	66/18800	0.00432591	0.0154452	0.00635365	PTGS2/HMOX1	2
GO:0038034	BP	signal transduction in absence of ligand	2023-02-28	66/18800	0.00432591	0.0154452	0.00635365	TNF/IL1B	2
GO:0097192	BP	extrinsic apoptotic signaling pathway in absence of ligand	2023-02-28	66/18800	0.00432591	0.0154452	0.00635365	TNF/IL1B	2
GO:0000082	BP	G1/S transition of mitotic cell cycle	2023-03-28	225/18800	0.00444355	0.0157798	0.00649129	CDKN1A/CDK4/PTEN	3
GO:0002790	BP	peptide secretion	2023-03-28	225/18800	0.00444355	0.0157798	0.00649129	TNF/IL6/IL1B	3
GO:0050920	BP	regulation of chemotaxis	2023-03-28	225/18800	0.00444355	0.0157798	0.00649129	DPP4/IL6/CXCL8	3
GO:0042531	BP	positive regulation of tyrosine phosphorylation of STAT protein	2023-02-28	67/18800	0.00445492	0.0157918	0.00649623	TNF/IL6	2
GO:0009743	BP	response to carbohydrate	2023-03-28	226/18800	0.00449886	0.0159191	0.00654858	PTGS2/ICAM1/IL1B	3
GO:0002720	BP	positive regulation of cytokine production involved in immune response	2023-02-28	68/18800	0.00458571	0.0161685	0.00665119	IL6/IL1B	2
GO:0046626	BP	regulation of insulin receptor signaling pathway	2023-02-28	68/18800	0.00458571	0.0161685	0.00665119	CDK4/IL1B	2
GO:0071356	BP	cellular response to tumor necrosis factor	2023-03-28	229/18800	0.00466732	0.016427	0.00675752	TNF/NFKBIA/CXCL8	3
GO:0010594	BP	regulation of endothelial cell migration	2023-03-28	230/18800	0.00472432	0.016598	0.00682789	PTGS2/TNF/HMOX1	3
GO:0072593	BP	reactive oxygen species metabolic process	2023-03-28	231/18800	0.00478173	0.01677	0.00689862	CDKN1A/TNF/NCF1	3
GO:0032890	BP	regulation of organic acid transport	2023-02-28	70/18800	0.00485258	0.0169284	0.00696378	TNF/IL1B	2
GO:0051966	BP	regulation of synaptic transmission, glutamatergic	2023-02-28	70/18800	0.00485258	0.0169284	0.00696378	PTGS2/TNF	2
GO:0071260	BP	cellular response to mechanical stimulus	2023-02-28	70/18800	0.00485258	0.0169284	0.00696378	PTGS2/IL1B	2
GO:0045732	BP	positive regulation of protein catabolic process	2023-03-28	233/18800	0.00489784	0.0170562	0.00701636	TNF/IL1B/PTEN	3
GO:0045930	BP	negative regulation of mitotic cell cycle	2023-03-28	234/18800	0.00495653	0.0172302	0.00708796	CDKN1A/TNF/PTEN	3
GO:0050766	BP	positive regulation of phagocytosis	2023-02-28	71/18800	0.00498865	0.0173115	0.00712138	TNF/IL1B	2
GO:0033673	BP	negative regulation of kinase activity	2023-03-28	236/18800	0.00507519	0.0175809	0.00723222	CDKN1A/IL1B/PTEN	3
GO:0042246	BP	tissue regeneration	2023-02-28	72/18800	0.00512648	0.0177276	0.00729254	CDKN1A/GJA1	2
GO:0016239	BP	positive regulation of macroautophagy	2023-02-28	73/18800	0.00526605	0.0180838	0.00743907	ADRB2/HMOX1	2
GO:0032732	BP	positive regulation of interleukin-1 production	2023-02-28	73/18800	0.00526605	0.0180838	0.00743907	TNF/IL6	2
GO:0033555	BP	multicellular organismal response to stress	2023-02-28	73/18800	0.00526605	0.0180838	0.00743907	DPP4/PTEN	2
GO:0045123	BP	cellular extravasation	2023-02-28	73/18800	0.00526605	0.0180838	0.00743907	TNF/ICAM1	2
GO:0001649	BP	osteoblast differentiation	2023-03-28	241/18800	0.00537934	0.0184089	0.00757281	TNF/IL6/GJA1	3
GO:0051402	BP	neuron apoptotic process	2023-03-28	241/18800	0.00537934	0.0184089	0.00757281	TNF/JUN/HMOX1	3
GO:0002534	BP	cytokine production involved in inflammatory response	2023-02-28	75/18800	0.00555042	0.0188554	0.0077565	TNF/IL6	2
GO:0010822	BP	positive regulation of mitochondrion organization	2023-02-28	75/18800	0.00555042	0.0188554	0.0077565	PLAUR/MMP9	2
GO:0043536	BP	positive regulation of blood vessel endothelial cell migration	2023-02-28	75/18800	0.00555042	0.0188554	0.0077565	PTGS2/HMOX1	2
GO:1900015	BP	regulation of cytokine production involved in inflammatory response	2023-02-28	75/18800	0.00555042	0.0188554	0.0077565	TNF/IL6	2
GO:0090066	BP	regulation of anatomical structure size	2023-04-28	487/18800	0.00556088	0.0188554	0.0077565	PTGS2/ADRB2/TNF/PTEN	4
GO:0048762	BP	mesenchymal cell differentiation	2023-03-28	244/18800	0.00556702	0.0188554	0.0077565	IL6/IL1B/PTEN	3
GO:0031668	BP	cellular response to extracellular stimulus	2023-03-28	245/18800	0.00563044	0.0190052	0.0078181	CDKN1A/HMOX1/FOS	3
GO:0051403	BP	stress-activated MAPK cascade	2023-03-28	245/18800	0.00563044	0.0190052	0.0078181	TNF/NCF1/IL1B	3
GO:0006898	BP	receptor-mediated endocytosis	2023-03-28	246/18800	0.00569431	0.019188	0.0078933	ADRB2/CD14/CXCL8	3
GO:0009636	BP	response to toxic substance	2023-03-28	247/18800	0.00575861	0.0193388	0.00795533	PTGS2/TNF/FOS	3
GO:0090068	BP	positive regulation of cell cycle process	2023-03-28	247/18800	0.00575861	0.0193388	0.00795533	TNF/CDK4/IL1B	3
GO:0051223	BP	regulation of protein transport	2023-04-28	495/18800	0.00588827	0.0197407	0.00812067	PTGS2/TNF/IL6/IL1B	4
GO:0010827	BP	regulation of glucose transmembrane transport	2023-02-28	78/18800	0.00598995	0.0200137	0.00823299	TNF/IL1B	2
GO:0090049	BP	regulation of cell migration involved in sprouting angiogenesis	2023-02-28	78/18800	0.00598995	0.0200137	0.00823299	PTGS2/HMOX1	2
GO:0031098	BP	stress-activated protein kinase signaling cascade	2023-03-28	252/18800	0.00608669	0.0202685	0.00833778	TNF/NCF1/IL1B	3
GO:0050708	BP	regulation of protein secretion	2023-03-28	252/18800	0.00608669	0.0202685	0.00833778	TNF/IL6/IL1B	3
GO:0060284	BP	regulation of cell development	2023-04-28	500/18800	0.00609934	0.0202765	0.00834108	TNF/IL6/IL1B/PTEN	4
GO:0006970	BP	response to osmotic stress	2023-02-28	79/18800	0.0061399	0.0203089	0.00835441	PTGS2/TNF	2
GO:0014068	BP	positive regulation of phosphatidylinositol 3-kinase signaling	2023-02-28	79/18800	0.0061399	0.0203089	0.00835441	TNF/NCF1	2
GO:0061844	BP	antimicrobial humoral immune response mediated by antimicrobial peptide	2023-02-28	79/18800	0.0061399	0.0203089	0.00835441	CXCL8/CXCL2	2
GO:0044843	BP	cell cycle G1/S phase transition	2023-03-28	255/18800	0.00628883	0.0207668	0.00854277	CDKN1A/CDK4/PTEN	3
GO:0030500	BP	regulation of bone mineralization	2023-02-28	81/18800	0.00644493	0.0212114	0.00872568	ADRB2/GJA1	2
GO:0045445	BP	myoblast differentiation	2023-02-28	81/18800	0.00644493	0.0212114	0.00872568	TNF/IGFBP3	2
GO:1903522	BP	regulation of blood circulation	2023-03-28	260/18800	0.00663462	0.0217995	0.00896758	PTGS2/TNF/GJA1	3
GO:0050730	BP	regulation of peptidyl-tyrosine phosphorylation	2023-03-28	261/18800	0.00670512	0.0219946	0.00904784	TNF/IL6/NCF1	3
GO:0042509	BP	regulation of tyrosine phosphorylation of STAT protein	2023-02-28	83/18800	0.00675676	0.0220543	0.00907239	TNF/IL6	2
GO:0048678	BP	response to axon injury	2023-02-28	83/18800	0.00675676	0.0220543	0.00907239	JUN/PTEN	2
GO:0060395	BP	SMAD protein signal transduction	2023-02-28	83/18800	0.00675676	0.0220543	0.00907239	JUN/FOS	2
GO:0003018	BP	vascular process in circulatory system	2023-03-28	263/18800	0.00684746	0.0223135	0.00917903	PTGS2/ADRB2/TNF	3
GO:0071277	BP	cellular response to calcium ion	2023-02-28	84/18800	0.00691522	0.0224736	0.00924488	JUN/FOS	2
GO:0007611	BP	learning or memory	2023-03-28	264/18800	0.00691931	0.0224736	0.00924488	PTGS2/FOS/PTEN	3
GO:0050886	BP	endocrine process	2023-02-28	85/18800	0.00707536	0.0229427	0.00943789	GJA1/IL1B	2
GO:0002312	BP	B cell activation involved in immune response	2023-02-28	86/18800	0.00723719	0.0233146	0.00959085	IL6/CD40LG	2
GO:0033627	BP	cell adhesion mediated by integrin	2023-02-28	86/18800	0.00723719	0.0233146	0.00959085	DPP4/ICAM1	2
GO:0034103	BP	regulation of tissue remodeling	2023-02-28	86/18800	0.00723719	0.0233146	0.00959085	IL6/GJA1	2
GO:2000134	BP	negative regulation of G1/S transition of mitotic cell cycle	2023-02-28	86/18800	0.00723719	0.0233146	0.00959085	CDKN1A/PTEN	2
GO:0051348	BP	negative regulation of transferase activity	2023-03-28	270/18800	0.00735988	0.0236329	0.00972179	CDKN1A/IL1B/PTEN	3
GO:0051962	BP	positive regulation of nervous system development	2023-03-28	270/18800	0.00735988	0.0236329	0.00972179	TNF/IL6/IL1B	3
GO:0007260	BP	tyrosine phosphorylation of STAT protein	2023-02-28	87/18800	0.00740069	0.0236487	0.00972831	TNF/IL6	2
GO:0050829	BP	defense response to Gram-negative bacterium	2023-02-28	87/18800	0.00740069	0.0236487	0.00972831	IL6/LYZ	2
GO:1901216	BP	positive regulation of neuron death	2023-02-28	87/18800	0.00740069	0.0236487	0.00972831	TNF/FOS	2
GO:0002709	BP	regulation of T cell mediated immunity	2023-02-28	88/18800	0.00756586	0.0241375	0.00992939	IL6/IL1B	2
GO:0044070	BP	regulation of anion transport	2023-02-28	89/18800	0.0077327	0.024551	0.0100995	TNF/IL1B	2
GO:0051591	BP	response to cAMP	2023-02-28	89/18800	0.0077327	0.024551	0.0100995	FOS/THBD	2
GO:0070098	BP	chemokine-mediated signaling pathway	2023-02-28	89/18800	0.0077327	0.024551	0.0100995	CXCL8/CXCL2	2
GO:0046942	BP	carboxylic acid transport	2023-03-28	279/18800	0.0080515	0.0255034	0.0104913	TNF/GJA1/IL1B	3
GO:0006835	BP	dicarboxylic acid transport	2023-02-28	91/18800	0.00807135	0.0255034	0.0104913	TNF/GJA1	2
GO:0048525	BP	negative regulation of viral process	2023-02-28	91/18800	0.00807135	0.0255034	0.0104913	TNF/SLPI	2
GO:0019217	BP	regulation of fatty acid metabolic process	2023-02-28	92/18800	0.00824316	0.0260047	0.0106975	PTGS2/IL1B	2
GO:0034109	BP	homotypic cell-cell adhesion	2023-02-28	93/18800	0.00841662	0.0265097	0.0109052	PLAUR/IL6	2
GO:0002042	BP	cell migration involved in sprouting angiogenesis	2023-02-28	94/18800	0.00859171	0.0269325	0.0110791	PTGS2/HMOX1	2
GO:0002690	BP	positive regulation of leukocyte chemotaxis	2023-02-28	94/18800	0.00859171	0.0269325	0.0110791	IL6/CXCL8	2
GO:0035249	BP	synaptic transmission, glutamatergic	2023-02-28	94/18800	0.00859171	0.0269325	0.0110791	PTGS2/TNF	2
GO:0044403	BP	biological process involved in symbiotic interaction	2023-03-28	286/18800	0.00861523	0.0269635	0.0110919	JUN/ICAM1/CXCL8	3
GO:0003073	BP	regulation of systemic arterial blood pressure	2023-02-28	95/18800	0.00876845	0.0273564	0.0112535	ADRB2/TNF	2
GO:0060079	BP	excitatory postsynaptic potential	2023-02-28	95/18800	0.00876845	0.0273564	0.0112535	ADRB2/PTEN	2
GO:0030316	BP	osteoclast differentiation	2023-02-28	96/18800	0.00894681	0.027869	0.0114644	TNF/FOS	2
GO:0010389	BP	regulation of G2/M transition of mitotic cell cycle	2023-02-28	97/18800	0.0091268	0.0282517	0.0116218	CDKN1A/CDK4	2
GO:1902807	BP	negative regulation of cell cycle G1/S phase transition	2023-02-28	97/18800	0.0091268	0.0282517	0.0116218	CDKN1A/PTEN	2
GO:1990868	BP	response to chemokine	2023-02-28	97/18800	0.0091268	0.0282517	0.0116218	CXCL8/CXCL2	2
GO:1990869	BP	cellular response to chemokine	2023-02-28	97/18800	0.0091268	0.0282517	0.0116218	CXCL8/CXCL2	2
GO:0051222	BP	positive regulation of protein transport	2023-03-28	293/18800	0.00920177	0.0284392	0.011699	PTGS2/TNF/IL1B	3
GO:0034504	BP	protein localization to nucleus	2023-03-28	294/18800	0.00928743	0.0286346	0.0117793	PTGS2/CDKN1A/NFKBIA	3
GO:0000079	BP	regulation of cyclin-dependent protein serine/threonine kinase activity	2023-02-28	98/18800	0.00930842	0.0286346	0.0117793	CDKN1A/PTEN	2
GO:0120162	BP	positive regulation of cold-induced thermogenesis	2023-02-28	98/18800	0.00930842	0.0286346	0.0117793	ADRB2/GJA1	2
GO:0019233	BP	sensory perception of pain	2023-02-28	99/18800	0.00949165	0.0290627	0.0119554	PTGS2/TNF	2
GO:0045639	BP	positive regulation of myeloid cell differentiation	2023-02-28	99/18800	0.00949165	0.0290627	0.0119554	TNF/FOS	2
GO:0050764	BP	regulation of phagocytosis	2023-02-28	99/18800	0.00949165	0.0290627	0.0119554	TNF/IL1B	2
GO:0010720	BP	positive regulation of cell development	2023-03-28	297/18800	0.00954725	0.0291877	0.0120069	TNF/IL6/IL1B	3
GO:0042100	BP	B cell proliferation	2023-02-28	100/18800	0.00967649	0.0295372	0.0121506	CDKN1A/CD40LG	2
GO:0032963	BP	collagen metabolic process	2023-02-28	101/18800	0.00986294	0.0299216	0.0123088	MMP9/IL6	2
GO:0070167	BP	regulation of biomineral tissue development	2023-02-28	101/18800	0.00986294	0.0299216	0.0123088	ADRB2/GJA1	2
GO:0099565	BP	chemical synaptic transmission, postsynaptic	2023-02-28	101/18800	0.00986294	0.0299216	0.0123088	ADRB2/PTEN	2
GO:1904029	BP	regulation of cyclin-dependent protein kinase activity	2023-02-28	101/18800	0.00986294	0.0299216	0.0123088	CDKN1A/PTEN	2
GO:0060485	BP	mesenchyme development	2023-03-28	301/18800	0.00990028	0.0299889	0.0123365	IL6/IL1B/PTEN	3
GO:0032760	BP	positive regulation of tumor necrosis factor production	2023-02-28	103/18800	0.0102406	0.0309252	0.0127216	IL6/CD14	2
GO:0110149	BP	regulation of biomineralization	2023-02-28	103/18800	0.0102406	0.0309252	0.0127216	ADRB2/GJA1	2
GO:0002444	BP	myeloid leukocyte mediated immunity	2023-02-28	104/18800	0.0104319	0.0313591	0.0129001	IL6/HMOX1	2
GO:0034766	BP	negative regulation of ion transmembrane transport	2023-02-28	104/18800	0.0104319	0.0313591	0.0129001	TNF/MMP9	2
GO:0046822	BP	regulation of nucleocytoplasmic transport	2023-02-28	104/18800	0.0104319	0.0313591	0.0129001	PTGS2/IL1B	2
GO:0045833	BP	negative regulation of lipid metabolic process	2023-02-28	105/18800	0.0106247	0.031807	0.0130844	TNF/IL1B	2
GO:0046425	BP	regulation of receptor signaling pathway via JAK-STAT	2023-02-28	105/18800	0.0106247	0.031807	0.0130844	TNF/IL6	2
GO:1904951	BP	positive regulation of establishment of protein localization	2023-03-28	309/18800	0.0106291	0.031807	0.0130844	PTGS2/TNF/IL1B	3
GO:0006909	BP	phagocytosis	2023-03-28	310/18800	0.0107224	0.0320376	0.0131792	TNF/CD14/IL1B	3
GO:0051341	BP	regulation of oxidoreductase activity	2023-02-28	106/18800	0.0108191	0.0322779	0.0132781	TNF/IL1B	2
GO:0008637	BP	apoptotic mitochondrial changes	2023-02-28	107/18800	0.0110151	0.0327146	0.0134577	PLAUR/MMP9	2
GO:0033209	BP	tumor necrosis factor-mediated signaling pathway	2023-02-28	107/18800	0.0110151	0.0327146	0.0134577	TNF/NFKBIA	2
GO:1903557	BP	positive regulation of tumor necrosis factor superfamily cytokine production	2023-02-28	107/18800	0.0110151	0.0327146	0.0134577	IL6/CD14	2
GO:1902749	BP	regulation of cell cycle G2/M phase transition	2023-02-28	108/18800	0.0112127	0.0332515	0.0136786	CDKN1A/CDK4	2
GO:0071887	BP	leukocyte apoptotic process	2023-02-28	109/18800	0.0114118	0.0337913	0.0139006	IL6/PTEN	2
GO:0015849	BP	organic acid transport	2023-03-28	318/18800	0.0114857	0.0339592	0.0139697	TNF/GJA1/IL1B	3
GO:0032611	BP	interleukin-1 beta production	2023-02-28	110/18800	0.0116125	0.0342319	0.0140819	TNF/IL6	2
GO:0032651	BP	regulation of interleukin-1 beta production	2023-02-28	110/18800	0.0116125	0.0342319	0.0140819	TNF/IL6	2
GO:1901990	BP	regulation of mitotic cell cycle phase transition	2023-03-28	321/18800	0.0117799	0.0346731	0.0142634	CDKN1A/CDK4/PTEN	3
GO:0001938	BP	positive regulation of endothelial cell proliferation	2023-02-28	111/18800	0.0118148	0.0346731	0.0142634	JUN/HMOX1	2
GO:0007088	BP	regulation of mitotic nuclear division	2023-02-28	111/18800	0.0118148	0.0346731	0.0142634	TNF/IL1B	2
GO:0002698	BP	negative regulation of immune effector process	2023-02-28	112/18800	0.0120186	0.035115	0.0144451	TNF/HMOX1	2
GO:0006939	BP	smooth muscle contraction	2023-02-28	112/18800	0.0120186	0.035115	0.0144451	PTGS2/ADRB2	2
GO:0010633	BP	negative regulation of epithelial cell migration	2023-02-28	112/18800	0.0120186	0.035115	0.0144451	TNF/PTEN	2
GO:0009895	BP	negative regulation of catabolic process	2023-03-28	324/18800	0.0120784	0.0352376	0.0144956	TNF/HMOX1/IL1B	3
GO:1904659	BP	glucose transmembrane transport	2023-02-28	113/18800	0.012224	0.0356098	0.0146487	TNF/IL1B	2
GO:0016042	BP	lipid catabolic process	2023-03-28	327/18800	0.0123813	0.036015	0.0148154	TNF/CDK4/IL1B	3
GO:0042303	BP	molting cycle	2023-02-28	114/18800	0.0124309	0.0360532	0.0148311	PTGS2/TNF	2
GO:0042633	BP	hair cycle	2023-02-28	114/18800	0.0124309	0.0360532	0.0148311	PTGS2/TNF	2
GO:0045787	BP	positive regulation of cell cycle	2023-03-28	329/18800	0.0125857	0.0364487	0.0149938	TNF/CDK4/IL1B	3
GO:0033559	BP	unsaturated fatty acid metabolic process	2023-02-28	115/18800	0.0126393	0.0365506	0.0150357	PTGS2/IL1B	2
GO:0002286	BP	T cell activation involved in immune response	2023-02-28	116/18800	0.0128493	0.0369956	0.0152188	IL6/ICAM1	2
GO:0043406	BP	positive regulation of MAP kinase activity	2023-02-28	116/18800	0.0128493	0.0369956	0.0152188	TNF/IL1B	2
GO:1904892	BP	regulation of receptor signaling pathway via STAT	2023-02-28	116/18800	0.0128493	0.0369956	0.0152188	TNF/IL6	2
GO:0002761	BP	regulation of myeloid leukocyte differentiation	2023-02-28	117/18800	0.0130609	0.0374411	0.015402	TNF/FOS	2
GO:0008645	BP	hexose transmembrane transport	2023-02-28	117/18800	0.0130609	0.0374411	0.015402	TNF/IL1B	2
GO:0015718	BP	monocarboxylic acid transport	2023-02-28	117/18800	0.0130609	0.0374411	0.015402	TNF/IL1B	2
GO:0008286	BP	insulin receptor signaling pathway	2023-02-28	118/18800	0.0132739	0.0378871	0.0155855	CDK4/IL1B	2
GO:0030278	BP	regulation of ossification	2023-02-28	118/18800	0.0132739	0.0378871	0.0155855	ADRB2/GJA1	2
GO:0043500	BP	muscle adaptation	2023-02-28	118/18800	0.0132739	0.0378871	0.0155855	HMOX1/IL1B	2
GO:0042113	BP	B cell activation	2023-03-28	336/18800	0.0133163	0.0379534	0.0156128	CDKN1A/IL6/CD40LG	3
GO:0015749	BP	monosaccharide transmembrane transport	2023-02-28	119/18800	0.0134885	0.0382786	0.0157466	TNF/IL1B	2
GO:0045471	BP	response to ethanol	2023-02-28	119/18800	0.0134885	0.0382786	0.0157466	TNF/CD14	2
GO:2000278	BP	regulation of DNA biosynthetic process	2023-02-28	119/18800	0.0134885	0.0382786	0.0157466	CDKN1A/TNF	2
GO:0002702	BP	positive regulation of production of molecular mediator of immune response	2023-02-28	120/18800	0.0137046	0.0388361	0.0159759	IL6/IL1B	2
GO:0006690	BP	icosanoid metabolic process	2023-02-28	121/18800	0.0139222	0.0393963	0.0162063	PTGS2/IL1B	2
GO:0062012	BP	regulation of small molecule metabolic process	2023-03-28	342/18800	0.0139617	0.0394516	0.0162291	PTGS2/TNF/IL1B	3
GO:0001704	BP	formation of primary germ layer	2023-02-28	123/18800	0.0143619	0.0404093	0.0166231	MMP9/GJA1	2
GO:0022612	BP	gland morphogenesis	2023-02-28	123/18800	0.0143619	0.0404093	0.0166231	TNF/IL6	2
GO:0097237	BP	cellular response to toxic substance	2023-02-28	123/18800	0.0143619	0.0404093	0.0166231	PTGS2/TNF	2
GO:0002291	BP	T cell activation via T cell receptor contact with antigen bound to MHC molecule on antigen presenting cell	2023-01-28	10/18800	0.0147977	0.0405109	0.0166649	ICAM1	1
GO:0002676	BP	regulation of chronic inflammatory response	2023-01-28	10/18800	0.0147977	0.0405109	0.0166649	TNF	1
GO:0019062	BP	virion attachment to host cell	2023-01-28	10/18800	0.0147977	0.0405109	0.0166649	ICAM1	1
GO:0033007	BP	negative regulation of mast cell activation involved in immune response	2023-01-28	10/18800	0.0147977	0.0405109	0.0166649	HMOX1	1
GO:0033079	BP	immature T cell proliferation	2023-01-28	10/18800	0.0147977	0.0405109	0.0166649	IL1B	1
GO:0042368	BP	vitamin D biosynthetic process	2023-01-28	10/18800	0.0147977	0.0405109	0.0166649	TNF	1
GO:0051918	BP	negative regulation of fibrinolysis	2023-01-28	10/18800	0.0147977	0.0405109	0.0166649	THBD	1
GO:0060371	BP	regulation of atrial cardiac muscle cell membrane depolarization	2023-01-28	10/18800	0.0147977	0.0405109	0.0166649	GJA1	1
GO:0070091	BP	glucagon secretion	2023-01-28	10/18800	0.0147977	0.0405109	0.0166649	IL6	1
GO:0070092	BP	regulation of glucagon secretion	2023-01-28	10/18800	0.0147977	0.0405109	0.0166649	IL6	1
GO:0070391	BP	response to lipoteichoic acid	2023-01-28	10/18800	0.0147977	0.0405109	0.0166649	CD14	1
GO:0071223	BP	cellular response to lipoteichoic acid	2023-01-28	10/18800	0.0147977	0.0405109	0.0166649	CD14	1
GO:0090394	BP	negative regulation of excitatory postsynaptic potential	2023-01-28	10/18800	0.0147977	0.0405109	0.0166649	PTEN	1
GO:0097050	BP	type B pancreatic cell apoptotic process	2023-01-28	10/18800	0.0147977	0.0405109	0.0166649	IL6	1
GO:0097105	BP	presynaptic membrane assembly	2023-01-28	10/18800	0.0147977	0.0405109	0.0166649	PTEN	1
GO:1901731	BP	positive regulation of platelet aggregation	2023-01-28	10/18800	0.0147977	0.0405109	0.0166649	IL6	1
GO:1902510	BP	regulation of apoptotic DNA fragmentation	2023-01-28	10/18800	0.0147977	0.0405109	0.0166649	IL6	1
GO:2000347	BP	positive regulation of hepatocyte proliferation	2023-01-28	10/18800	0.0147977	0.0405109	0.0166649	TNF	1
GO:2000659	BP	regulation of interleukin-1-mediated signaling pathway	2023-01-28	10/18800	0.0147977	0.0405109	0.0166649	IL6	1
GO:0043244	BP	regulation of protein-containing complex disassembly	2023-02-28	125/18800	0.0148076	0.0405109	0.0166649	ADRB2/TNF	2
GO:0009306	BP	protein secretion	2023-03-28	350/18800	0.0148497	0.0405699	0.0166891	TNF/IL6/IL1B	3
GO:0035592	BP	establishment of protein localization to extracellular region	2023-03-28	351/18800	0.0149629	0.0408229	0.0167932	TNF/IL6/IL1B	3
GO:0042542	BP	response to hydrogen peroxide	2023-02-28	128/18800	0.0154873	0.0421954	0.0173578	IL6/HMOX1	2
GO:0032612	BP	interleukin-1 production	2023-02-28	129/18800	0.0157168	0.0426708	0.0175534	TNF/IL6	2
GO:0032652	BP	regulation of interleukin-1 production	2023-02-28	129/18800	0.0157168	0.0426708	0.0175534	TNF/IL6	2
GO:0071692	BP	protein localization to extracellular region	2023-03-28	359/18800	0.0158865	0.0426708	0.0175534	TNF/IL6/IL1B	3
GO:0048565	BP	digestive tract development	2023-02-28	130/18800	0.0159478	0.0426708	0.0175534	TNF/CXCL8	2
GO:0015711	BP	organic anion transport	2023-03-28	361/18800	0.0161223	0.0426708	0.0175534	TNF/GJA1/IL1B	3
GO:0010595	BP	positive regulation of endothelial cell migration	2023-02-28	131/18800	0.0161803	0.0426708	0.0175534	PTGS2/HMOX1	2
GO:0034219	BP	carbohydrate transmembrane transport	2023-02-28	131/18800	0.0161803	0.0426708	0.0175534	TNF/IL1B	2
GO:0060078	BP	regulation of postsynaptic membrane potential	2023-02-28	131/18800	0.0161803	0.0426708	0.0175534	ADRB2/PTEN	2
GO:0005984	BP	disaccharide metabolic process	2023-01-28	11/18800	0.0162658	0.0426708	0.0175534	MGAM	1
GO:0010739	BP	positive regulation of protein kinase A signaling	2023-01-28	11/18800	0.0162658	0.0426708	0.0175534	ADRB2	1
GO:0032276	BP	regulation of gonadotropin secretion	2023-01-28	11/18800	0.0162658	0.0426708	0.0175534	GJA1	1
GO:0032493	BP	response to bacterial lipoprotein	2023-01-28	11/18800	0.0162658	0.0426708	0.0175534	CD14	1
GO:0033632	BP	regulation of cell-cell adhesion mediated by integrin	2023-01-28	11/18800	0.0162658	0.0426708	0.0175534	DPP4	1
GO:0040015	BP	negative regulation of multicellular organism growth	2023-01-28	11/18800	0.0162658	0.0426708	0.0175534	ADRB2	1
GO:0042167	BP	heme catabolic process	2023-01-28	11/18800	0.0162658	0.0426708	0.0175534	HMOX1	1
GO:0042711	BP	maternal behavior	2023-01-28	11/18800	0.0162658	0.0426708	0.0175534	PTEN	1
GO:0043619	BP	regulation of transcription from RNA polymerase II promoter in response to oxidative stress	2023-01-28	11/18800	0.0162658	0.0426708	0.0175534	HMOX1	1
GO:0045472	BP	response to ether	2023-01-28	11/18800	0.0162658	0.0426708	0.0175534	CDK4	1
GO:0046149	BP	pigment catabolic process	2023-01-28	11/18800	0.0162658	0.0426708	0.0175534	HMOX1	1
GO:0071257	BP	cellular response to electrical stimulus	2023-01-28	11/18800	0.0162658	0.0426708	0.0175534	PTEN	1
GO:0071492	BP	cellular response to UV-A	2023-01-28	11/18800	0.0162658	0.0426708	0.0175534	MMP9	1
GO:0071803	BP	positive regulation of podosome assembly	2023-01-28	11/18800	0.0162658	0.0426708	0.0175534	TNF	1
GO:0097090	BP	presynaptic membrane organization	2023-01-28	11/18800	0.0162658	0.0426708	0.0175534	PTEN	1
GO:0106049	BP	regulation of cellular response to osmotic stress	2023-01-28	11/18800	0.0162658	0.0426708	0.0175534	PTGS2	1
GO:1900222	BP	negative regulation of amyloid-beta clearance	2023-01-28	11/18800	0.0162658	0.0426708	0.0175534	TNF	1
GO:1901856	BP	negative regulation of cellular respiration	2023-01-28	11/18800	0.0162658	0.0426708	0.0175534	TNF	1
GO:1903799	BP	negative regulation of miRNA maturation	2023-01-28	11/18800	0.0162658	0.0426708	0.0175534	TNF	1
GO:1904668	BP	positive regulation of ubiquitin protein ligase activity	2023-01-28	11/18800	0.0162658	0.0426708	0.0175534	PTEN	1
GO:0001818	BP	negative regulation of cytokine production	2023-03-28	363/18800	0.0163602	0.0428616	0.0176318	TNF/IL6/HMOX1	3
GO:0010565	BP	regulation of cellular ketone metabolic process	2023-02-28	132/18800	0.0164142	0.0429462	0.0176667	PTGS2/IL1B	2
GO:0006352	BP	DNA-templated transcription initiation	2023-02-28	134/18800	0.0168865	0.0440652	0.018127	CDK4/JUN	2
GO:2001235	BP	positive regulation of apoptotic signaling pathway	2023-02-28	134/18800	0.0168865	0.0440652	0.018127	TNF/PTEN	2
GO:0045862	BP	positive regulation of proteolysis	2023-03-28	369/18800	0.0170857	0.0445264	0.0183167	TNF/IL1B/PTEN	3
GO:1903706	BP	regulation of hemopoiesis	2023-03-28	371/18800	0.0173315	0.0447366	0.0184032	TNF/NFKBIA/FOS	3
GO:0010508	BP	positive regulation of autophagy	2023-02-28	136/18800	0.0173645	0.0447366	0.0184032	ADRB2/HMOX1	2
GO:0045667	BP	regulation of osteoblast differentiation	2023-02-28	136/18800	0.0173645	0.0447366	0.0184032	TNF/IL6	2
GO:0018108	BP	peptidyl-tyrosine phosphorylation	2023-03-28	373/18800	0.0175794	0.0447366	0.0184032	TNF/IL6/NCF1	3
GO:0002024	BP	diet induced thermogenesis	2023-01-28	12/18800	0.0177318	0.0447366	0.0184032	ADRB2	1
GO:0002863	BP	positive regulation of inflammatory response to antigenic stimulus	2023-01-28	12/18800	0.0177318	0.0447366	0.0184032	TNF	1
GO:0002887	BP	negative regulation of myeloid leukocyte mediated immunity	2023-01-28	12/18800	0.0177318	0.0447366	0.0184032	HMOX1	1
GO:0006787	BP	porphyrin-containing compound catabolic process	2023-01-28	12/18800	0.0177318	0.0447366	0.0184032	HMOX1	1
GO:0010459	BP	negative regulation of heart rate	2023-01-28	12/18800	0.0177318	0.0447366	0.0184032	TNF	1
GO:0030656	BP	regulation of vitamin metabolic process	2023-01-28	12/18800	0.0177318	0.0447366	0.0184032	TNF	1
GO:0031953	BP	negative regulation of protein autophosphorylation	2023-01-28	12/18800	0.0177318	0.0447366	0.0184032	JUN	1
GO:0032782	BP	bile acid secretion	2023-01-28	12/18800	0.0177318	0.0447366	0.0184032	TNF	1
GO:0032966	BP	negative regulation of collagen biosynthetic process	2023-01-28	12/18800	0.0177318	0.0447366	0.0184032	IL6	1
GO:0033015	BP	tetrapyrrole catabolic process	2023-01-28	12/18800	0.0177318	0.0447366	0.0184032	HMOX1	1
GO:0044650	BP	adhesion of symbiont to host cell	2023-01-28	12/18800	0.0177318	0.0447366	0.0184032	ICAM1	1
GO:0048853	BP	forebrain morphogenesis	2023-01-28	12/18800	0.0177318	0.0447366	0.0184032	PTEN	1
GO:0051549	BP	positive regulation of keratinocyte migration	2023-01-28	12/18800	0.0177318	0.0447366	0.0184032	MMP9	1
GO:0051798	BP	positive regulation of hair follicle development	2023-01-28	12/18800	0.0177318	0.0447366	0.0184032	TNF	1
GO:0060134	BP	prepulse inhibition	2023-01-28	12/18800	0.0177318	0.0447366	0.0184032	PTEN	1
GO:0060736	BP	prostate gland growth	2023-01-28	12/18800	0.0177318	0.0447366	0.0184032	PTEN	1
GO:0060746	BP	parental behavior	2023-01-28	12/18800	0.0177318	0.0447366	0.0184032	PTEN	1
GO:0070417	BP	cellular response to cold	2023-01-28	12/18800	0.0177318	0.0447366	0.0184032	NFKBIA	1
GO:0097201	BP	negative regulation of transcription from RNA polymerase II promoter in response to stress	2023-01-28	12/18800	0.0177318	0.0447366	0.0184032	JUN	1
GO:1903624	BP	regulation of DNA catabolic process	2023-01-28	12/18800	0.0177318	0.0447366	0.0184032	IL6	1
GO:1903800	BP	positive regulation of miRNA maturation	2023-01-28	12/18800	0.0177318	0.0447366	0.0184032	IL6	1
GO:0008277	BP	regulation of G protein-coupled receptor signaling pathway	2023-02-28	138/18800	0.0178483	0.0449159	0.0184769	ADRB2/CXCL8	2
GO:0042552	BP	myelination	2023-02-28	138/18800	0.0178483	0.0449159	0.0184769	TNF/PTEN	2
GO:0018212	BP	peptidyl-tyrosine modification	2023-03-28	376/18800	0.0179549	0.0451267	0.0185636	TNF/IL6/NCF1	3
GO:0051783	BP	regulation of nuclear division	2023-02-28	139/18800	0.0180923	0.0454144	0.018682	TNF/IL1B	2
GO:0000086	BP	G2/M transition of mitotic cell cycle	2023-02-28	140/18800	0.0183378	0.0457981	0.0188398	CDKN1A/CDK4	2
GO:0007272	BP	ensheathment of neurons	2023-02-28	140/18800	0.0183378	0.0457981	0.0188398	TNF/PTEN	2
GO:0008366	BP	axon ensheathment	2023-02-28	140/18800	0.0183378	0.0457981	0.0188398	TNF/PTEN	2
GO:0050921	BP	positive regulation of chemotaxis	2023-02-28	140/18800	0.0183378	0.0457981	0.0188398	IL6/CXCL8	2
GO:0045727	BP	positive regulation of translation	2023-02-28	141/18800	0.0185847	0.0463562	0.0190694	TNF/IL6	2
GO:0030098	BP	lymphocyte differentiation	2023-03-28	382/18800	0.0187193	0.0463603	0.0190711	IL6/CD40LG/IL1B	3
GO:0010212	BP	response to ionizing radiation	2023-02-28	142/18800	0.018833	0.0463603	0.0190711	CDKN1A/THBD	2
GO:0030183	BP	B cell differentiation	2023-02-28	142/18800	0.018833	0.0463603	0.0190711	IL6/CD40LG	2
GO:0055123	BP	digestive system development	2023-02-28	142/18800	0.018833	0.0463603	0.0190711	TNF/CXCL8	2
GO:0001508	BP	action potential	2023-02-28	143/18800	0.0190827	0.0463603	0.0190711	TNF/GJA1	2
GO:0035264	BP	multicellular organism growth	2023-02-28	143/18800	0.0190827	0.0463603	0.0190711	ADRB2/CDK4	2
GO:0009313	BP	oligosaccharide catabolic process	2023-01-28	13/18800	0.0191957	0.0463603	0.0190711	MGAM	1
GO:0010623	BP	programmed cell death involved in cell development	2023-01-28	13/18800	0.0191957	0.0463603	0.0190711	IL1B	1
GO:0010713	BP	negative regulation of collagen metabolic process	2023-01-28	13/18800	0.0191957	0.0463603	0.0190711	IL6	1
GO:0010745	BP	negative regulation of macrophage derived foam cell differentiation	2023-01-28	13/18800	0.0191957	0.0463603	0.0190711	NFKBIA	1
GO:0031053	BP	primary miRNA processing	2023-01-28	13/18800	0.0191957	0.0463603	0.0190711	IL6	1
GO:0032494	BP	response to peptidoglycan	2023-01-28	13/18800	0.0191957	0.0463603	0.0190711	IL6	1
GO:0032621	BP	interleukin-18 production	2023-01-28	13/18800	0.0191957	0.0463603	0.0190711	TNF	1
GO:0032661	BP	regulation of interleukin-18 production	2023-01-28	13/18800	0.0191957	0.0463603	0.0190711	TNF	1
GO:0035745	BP	T-helper 2 cell cytokine production	2023-01-28	13/18800	0.0191957	0.0463603	0.0190711	IL6	1
GO:0036462	BP	TRAIL-activated apoptotic signaling pathway	2023-01-28	13/18800	0.0191957	0.0463603	0.0190711	PTEN	1
GO:0042362	BP	fat-soluble vitamin biosynthetic process	2023-01-28	13/18800	0.0191957	0.0463603	0.0190711	TNF	1
GO:0045741	BP	positive regulation of epidermal growth factor-activated receptor activity	2023-01-28	13/18800	0.0191957	0.0463603	0.0190711	NCF1	1
GO:0061000	BP	negative regulation of dendritic spine development	2023-01-28	13/18800	0.0191957	0.0463603	0.0190711	PTEN	1
GO:0061029	BP	eyelid development in camera-type eye	2023-01-28	13/18800	0.0191957	0.0463603	0.0190711	JUN	1
GO:0061744	BP	motor behavior	2023-01-28	13/18800	0.0191957	0.0463603	0.0190711	DPP4	1
GO:0070486	BP	leukocyte aggregation	2023-01-28	13/18800	0.0191957	0.0463603	0.0190711	IL1B	1
GO:0072540	BP	T-helper 17 cell lineage commitment	2023-01-28	13/18800	0.0191957	0.0463603	0.0190711	IL6	1
GO:0072683	BP	T cell extravasation	2023-01-28	13/18800	0.0191957	0.0463603	0.0190711	ICAM1	1
GO:1903054	BP	negative regulation of extracellular matrix organization	2023-01-28	13/18800	0.0191957	0.0463603	0.0190711	DPP4	1
GO:2000551	BP	regulation of T-helper 2 cell cytokine production	2023-01-28	13/18800	0.0191957	0.0463603	0.0190711	IL6	1
GO:0051592	BP	response to calcium ion	2023-02-28	144/18800	0.0193338	0.0466369	0.0191849	JUN/FOS	2
GO:0006865	BP	amino acid transport	2023-02-28	145/18800	0.0195863	0.0470738	0.0193646	TNF/GJA1	2
GO:0007612	BP	learning	2023-02-28	145/18800	0.0195863	0.0470738	0.0193646	PTGS2/FOS	2
GO:0043524	BP	negative regulation of neuron apoptotic process	2023-02-28	145/18800	0.0195863	0.0470738	0.0193646	JUN/HMOX1	2
GO:0106106	BP	cold-induced thermogenesis	2023-02-28	146/18800	0.0198402	0.0475685	0.0195681	ADRB2/GJA1	2
GO:0120161	BP	regulation of cold-induced thermogenesis	2023-02-28	146/18800	0.0198402	0.0475685	0.0195681	ADRB2/GJA1	2
GO:0009615	BP	response to virus	2023-03-28	392/18800	0.0200337	0.0479741	0.019735	TNF/IL6/IL1B	3
GO:2000377	BP	regulation of reactive oxygen species metabolic process	2023-02-28	147/18800	0.0200956	0.0480641	0.019772	CDKN1A/TNF	2
GO:0010821	BP	regulation of mitochondrion organization	2023-02-28	148/18800	0.0203523	0.0480712	0.0197749	PLAUR/MMP9	2
GO:0042176	BP	regulation of protein catabolic process	2023-03-28	395/18800	0.0204378	0.0480712	0.0197749	TNF/IL1B/PTEN	3
GO:0007171	BP	activation of transmembrane receptor protein tyrosine kinase activity	2023-01-28	14/18800	0.0206575	0.0480712	0.0197749	ADRB2	1
GO:0007512	BP	adult heart development	2023-01-28	14/18800	0.0206575	0.0480712	0.0197749	GJA1	1
GO:0010958	BP	regulation of amino acid import across plasma membrane	2023-01-28	14/18800	0.0206575	0.0480712	0.0197749	TNF	1
GO:0030213	BP	hyaluronan biosynthetic process	2023-01-28	14/18800	0.0206575	0.0480712	0.0197749	IL1B	1
GO:0032306	BP	regulation of prostaglandin secretion	2023-01-28	14/18800	0.0206575	0.0480712	0.0197749	IL1B	1
GO:0032308	BP	positive regulation of prostaglandin secretion	2023-01-28	14/18800	0.0206575	0.0480712	0.0197749	IL1B	1
GO:0033004	BP	negative regulation of mast cell activation	2023-01-28	14/18800	0.0206575	0.0480712	0.0197749	HMOX1	1
GO:0035672	BP	oligopeptide transmembrane transport	2023-01-28	14/18800	0.0206575	0.0480712	0.0197749	GJA1	1
GO:0043301	BP	negative regulation of leukocyte degranulation	2023-01-28	14/18800	0.0206575	0.0480712	0.0197749	HMOX1	1
GO:0043922	BP	negative regulation by host of viral transcription	2023-01-28	14/18800	0.0206575	0.0480712	0.0197749	JUN	1
GO:0047484	BP	regulation of response to osmotic stress	2023-01-28	14/18800	0.0206575	0.0480712	0.0197749	PTGS2	1
GO:0048681	BP	negative regulation of axon regeneration	2023-01-28	14/18800	0.0206575	0.0480712	0.0197749	PTEN	1
GO:0050930	BP	induction of positive chemotaxis	2023-01-28	14/18800	0.0206575	0.0480712	0.0197749	CXCL8	1
GO:0050966	BP	detection of mechanical stimulus involved in sensory perception of pain	2023-01-28	14/18800	0.0206575	0.0480712	0.0197749	TNF	1
GO:0051917	BP	regulation of fibrinolysis	2023-01-28	14/18800	0.0206575	0.0480712	0.0197749	THBD	1
GO:0061043	BP	regulation of vascular wound healing	2023-01-28	14/18800	0.0206575	0.0480712	0.0197749	TNF	1
GO:0070141	BP	response to UV-A	2023-01-28	14/18800	0.0206575	0.0480712	0.0197749	MMP9	1
GO:0071801	BP	regulation of podosome assembly	2023-01-28	14/18800	0.0206575	0.0480712	0.0197749	TNF	1
GO:0097091	BP	synaptic vesicle clustering	2023-01-28	14/18800	0.0206575	0.0480712	0.0197749	PTEN	1
GO:1902043	BP	positive regulation of extrinsic apoptotic signaling pathway via death domain receptors	2023-01-28	14/18800	0.0206575	0.0480712	0.0197749	PTEN	1
GO:1903789	BP	regulation of amino acid transmembrane transport	2023-01-28	14/18800	0.0206575	0.0480712	0.0197749	TNF	1
GO:0007584	BP	response to nutrient	2023-02-28	150/18800	0.0208699	0.0485083	0.0199547	PTGS2/HMOX1	2
GO:0050871	BP	positive regulation of B cell activation	2023-02-28	152/18800	0.0213929	0.0496076	0.0204069	CDKN1A/IL6	2
GO:0050905	BP	neuromuscular process	2023-02-28	152/18800	0.0213929	0.0496076	0.0204069	TNF/PTEN	2
GO:0045121	CC	membrane raft	2023-08-28	326/19594	1.25367e-08	6.61222e-07	3.91936e-07	PTGS2/DPP4/TNF/HMOX1/ICAM1/CD14/OLR1/GJA1	8
GO:0098857	CC	membrane microdomain	2023-08-28	327/19594	1.28393e-08	6.61222e-07	3.91936e-07	PTGS2/DPP4/TNF/HMOX1/ICAM1/CD14/OLR1/GJA1	8
GO:0042581	CC	specific granule	2023-04-28	160/19594	7.52488e-05	0.00213242	0.00126398	PLAUR/LYZ/OLR1/SLPI	4
GO:0070820	CC	tertiary granule	2023-04-28	164/19594	8.28123e-05	0.00213242	0.00126398	MMP9/LYZ/OLR1/MGAM	4
GO:1905286	CC	serine-type peptidase complex	2023-02-28	11/19594	0.000107449	0.00221345	0.00131201	PLAUR/THBD	2
GO:0016324	CC	apical plasma membrane	2023-05-28	358/19594	0.00013767	0.00236333	0.00140085	ADRB2/DPP4/GJA1/MGAM/PTEN	5
GO:0045177	CC	apical part of cell	2023-05-28	424/19594	0.000301957	0.00444307	0.00263361	ADRB2/DPP4/GJA1/MGAM/PTEN	5
GO:0009897	CC	external side of plasma membrane	2023-05-28	455/19594	0.000417461	0.00537481	0.00318589	TNF/ICAM1/CD40LG/CD14/THBD	5
GO:0005788	CC	endoplasmic reticulum lumen	2023-04-28	311/19594	0.000943525	0.00983488	0.00582956	PTGS2/PLAUR/IL6/IGFBP3	4
GO:0030667	CC	secretory granule membrane	2023-04-28	312/19594	0.000954842	0.00983488	0.00582956	PLAUR/CD14/OLR1/MGAM	4
GO:0000307	CC	cyclin-dependent protein kinase holoenzyme complex	2023-02-28	49/19594	0.00222161	0.0208024	0.0123305	CDKN1A/CDK4	2
GO:1904724	CC	tertiary granule lumen	2023-02-28	55/19594	0.00279055	0.0222669	0.0131986	MMP9/LYZ	2
GO:0005925	CC	focal adhesion	2023-04-28	419/19594	0.00281038	0.0222669	0.0131986	PLAUR/DPP4/ICAM1/GJA1	4
GO:0030055	CC	cell-substrate junction	2023-04-28	428/19594	0.00303379	0.02232	0.0132301	PLAUR/DPP4/ICAM1/GJA1	4
GO:0035580	CC	specific granule lumen	2023-02-28	62/19594	0.00353163	0.0242505	0.0143744	LYZ/SLPI	2
GO:0070821	CC	tertiary granule membrane	2023-02-28	73/19594	0.00486072	0.0312909	0.0185475	OLR1/MGAM	2
GO:1905369	CC	endopeptidase complex	2023-02-28	79/19594	0.00566857	0.0343449	0.0203577	PLAUR/THBD	2
GO:0005901	CC	caveola	2023-02-28	82/19594	0.00609402	0.0348714	0.0206698	PTGS2/HMOX1	2
GO:0035579	CC	specific granule membrane	2023-02-28	91/19594	0.00745506	0.0404143	0.0239553	PLAUR/OLR1	2
GO:1902554	CC	serine/threonine protein kinase complex	2023-02-28	99/19594	0.00876949	0.0451629	0.02677	CDKN1A/CDK4	2
GO:0005125	MF	cytokine activity	2023-06-28	235/18410	1.20861e-06	0.000189752	9.92332e-05	TNF/IL6/CD40LG/IL1B/CXCL8/CXCL2	6
GO:0005126	MF	cytokine receptor binding	2023-06-28	272/18410	2.8219e-06	0.000221519	0.000115847	TNF/IL6/CD40LG/IL1B/CXCL8/CXCL2	6
GO:0048018	MF	receptor ligand activity	2023-07-28	489/18410	6.51906e-06	0.000280812	0.000146855	DPP4/TNF/IL6/CD40LG/IL1B/CXCL8/CXCL2	7
GO:0030546	MF	signaling receptor activator activity	2023-07-28	496/18410	7.15445e-06	0.000280812	0.000146855	DPP4/TNF/IL6/CD40LG/IL1B/CXCL8/CXCL2	7
GO:0045236	MF	CXCR chemokine receptor binding	2023-02-28	18/18410	0.000336192	0.0105564	0.00552062	CXCL8/CXCL2	2
GO:0070412	MF	R-SMAD binding	2023-02-28	24/18410	0.00060305	0.0157798	0.00825226	JUN/FOS	2
GO:0005164	MF	tumor necrosis factor receptor binding	2023-02-28	31/18410	0.00100934	0.0211827	0.0110778	TNF/CD40LG	2
GO:0002020	MF	protease binding	2023-03-28	136/18410	0.0011284	0.0211827	0.0110778	DPP4/TNF/PTEN	3
GO:0030332	MF	cyclin binding	2023-02-28	34/18410	0.00121429	0.0211827	0.0110778	CDKN1A/CDK4	2
GO:0005178	MF	integrin binding	2023-03-28	156/18410	0.00167357	0.026275	0.0137409	ICAM1/CD40LG/IL1B	3
GO:0008009	MF	chemokine activity	2023-02-28	49/18410	0.00250986	0.0315448	0.0164968	CXCL8/CXCL2	2
GO:0032813	MF	tumor necrosis factor receptor superfamily binding	2023-02-28	49/18410	0.00250986	0.0315448	0.0164968	TNF/CD40LG	2
GO:0016538	MF	cyclin-dependent protein serine/threonine kinase regulator activity	2023-02-28	50/18410	0.00261199	0.0315448	0.0164968	CDKN1A/CDK4	2
GO:0019887	MF	protein kinase regulator activity	2023-03-28	207/18410	0.00373072	0.0418374	0.0218794	CDKN1A/CDK4/CD40LG	3

## Sheet: KEGG
ID	Description	GeneRatio	BgRatio	pvalue	p.adjust	qvalue	GeneID	Count
hsa05417	Lipid and atherosclerosis	14/27	215/8644	3.42863e-16	5.82867e-14	2.38199e-14	7124/4318/3725/3569/4792/3383/959/929/653361/4973/2353/3553/3576/2920	14
hsa04657	IL-17 signaling pathway	2023-10-27	94/8644	1.02719e-13	8.73112e-12	3.56814e-12	5743/7124/4318/3725/3569/4792/2353/3553/3576/2920	10
hsa04668	TNF signaling pathway	2023-10-27	114/8644	7.4578e-13	4.22609e-11	1.72707e-11	5743/7124/4318/3725/3569/4792/3383/2353/3553/2920	10
hsa04064	NF-kappa B signaling pathway	2023-09-27	104/8644	1.456e-11	6.18798e-10	2.52884e-10	5743/7124/4792/3383/959/929/3553/3576/2920	9
hsa05167	Kaposi sarcoma-associated herpesvirus infection	2023-10-27	194/8644	1.55772e-10	5.29626e-09	2.16441e-09	5743/1026/1019/3725/3569/4792/3383/2353/3576/2920	10
hsa05418	Fluid shear stress and atherosclerosis	2023-09-27	139/8644	2.03204e-10	5.55096e-09	2.2685e-09	7124/4318/3725/3162/3383/653361/2353/3553/7056	9
hsa05323	Rheumatoid arthritis	2023-08-27	93/8644	2.48311e-10	5.55096e-09	2.2685e-09	7124/3725/3569/3383/2353/3553/3576/2920	8
hsa05134	Legionellosis	2023-07-27	56/8644	2.61222e-10	5.55096e-09	2.2685e-09	7124/3569/4792/929/3553/3576/2920	7
hsa04933	AGE-RAGE signaling pathway in diabetic complications	2023-08-27	100/8644	4.47504e-10	8.45286e-09	3.45442e-09	7124/1019/3725/3569/3383/3553/3576/7056	8
hsa04620	Toll-like receptor signaling pathway	2023-08-27	108/8644	8.33298e-10	1.41661e-08	5.78923e-09	7124/3725/3569/4792/929/2353/3553/3576	8
hsa05133	Pertussis	2023-07-27	76/8644	2.36414e-09	3.65368e-08	1.49314e-08	7124/3725/3569/929/2353/3553/3576	7
hsa05140	Leishmaniasis	2023-07-27	77/8644	2.59526e-09	3.67662e-08	1.50252e-08	5743/7124/3725/4792/653361/2353/3553	7
hsa05144	Malaria	2023-06-27	50/8644	7.41885e-09	9.70158e-08	3.96473e-08	7124/3569/3383/959/3553/3576	6
hsa05166	Human T-cell leukemia virus 1 infection	2023-09-27	222/8644	1.29653e-08	1.57436e-07	6.4339e-08	1026/7124/1019/3725/3569/4792/3383/2353/5728	9
hsa05142	Chagas disease	2023-07-27	102/8644	1.89386e-08	2.14637e-07	8.77156e-08	7124/3725/3569/4792/2353/3553/3576	7
hsa05161	Hepatitis B	2023-08-27	162/8644	2.09993e-08	2.23118e-07	9.11812e-08	1026/7124/4318/3725/3569/4792/2353/3576	8
hsa05135	Yersinia infection	2023-07-27	137/8644	1.4684e-07	1.4684e-06	6.0009e-07	7124/3725/3569/4792/2353/3553/3576	7
hsa04936	Alcoholic liver disease	2023-07-27	142/8644	1.87842e-07	1.77407e-06	7.25006e-07	7124/3569/4792/929/3553/3576/2920	7
hsa05163	Human cytomegalovirus infection	2023-08-27	225/8644	2.69642e-07	2.41259e-06	9.8595e-07	5743/1026/7124/1019/3569/4792/3553/3576	8
hsa05146	Amoebiasis	2023-06-27	102/8644	5.63794e-07	4.73913e-06	1.93674e-06	7124/3569/929/3553/3576/2920	6
hsa05132	Salmonella infection	2023-08-27	249/8644	5.85422e-07	4.73913e-06	1.93674e-06	7124/3725/3569/4792/929/2353/3553/3576	8
hsa04625	C-type lectin receptor signaling pathway	2023-06-27	104/8644	6.32661e-07	4.88875e-06	1.99788e-06	5743/7124/3725/3569/4792/3553	6
hsa05164	Influenza A	2023-07-27	171/8644	6.67026e-07	4.9302e-06	2.01482e-06	7124/1019/3569/4792/3383/3553/3576	7
hsa04621	NOD-like receptor signaling pathway	2023-07-27	186/8644	1.17706e-06	8.33751e-06	3.40728e-06	7124/3725/3569/4792/3553/3576/2920	7
hsa04660	T cell receptor signaling pathway	2023-06-27	121/8644	1.54629e-06	1.05147e-05	4.29705e-06	7124/1019/3725/4792/959/2353	6
hsa05130	Pathogenic Escherichia coli infection	2023-07-27	198/8644	1.79142e-06	1.17132e-05	4.7868e-06	7124/3725/3569/4792/2353/3553/3576	7
hsa05169	Epstein-Barr virus infection	2023-07-27	202/8644	2.04816e-06	1.28958e-05	5.27011e-06	1026/7124/1019/3725/3569/4792/3383	7
hsa04380	Osteoclast differentiation	2023-06-27	135/8644	2.93467e-06	1.78176e-05	7.28151e-06	7124/3725/4792/653361/2353/3553	6
hsa05162	Measles	2023-06-27	138/8644	3.33558e-06	1.95534e-05	7.99086e-06	1019/3725/3569/4792/2353/3553	6
hsa05143	African trypanosomiasis	2023-04-27	37/8644	4.64744e-06	2.63355e-05	1.07625e-05	7124/3569/3383/3553	4
hsa05171	Coronavirus disease - COVID-19	2023-07-27	232/8644	5.14596e-06	2.82198e-05	1.15325e-05	7124/3725/3569/4792/2353/3553/3576	7
hsa04932	Non-alcoholic fatty liver disease	2023-06-27	155/8644	6.54147e-06	3.47516e-05	1.42019e-05	7124/3725/3569/2353/3553/3576	6
hsa04218	Cellular senescence	2023-06-27	156/8644	6.78884e-06	3.49728e-05	1.42923e-05	1026/1019/3569/3576/5728/3486	6
hsa05219	Bladder cancer	2023-04-27	41/8644	7.06562e-06	3.53281e-05	1.44375e-05	1026/4318/1019/3576	4
hsa05222	Small cell lung cancer	2023-05-27	92/8644	8.21317e-06	3.98926e-05	1.63028e-05	5743/1026/1019/4792/5728	5
hsa01522	Endocrine resistance	2023-05-27	98/8644	1.11978e-05	5.28786e-05	2.16098e-05	1026/4318/1019/3725/2353	5
hsa04659	Th17 cell differentiation	2023-05-27	108/8644	1.79924e-05	8.26679e-05	3.37838e-05	3725/3569/4792/2353/3553	5
hsa05202	Transcriptional misregulation in cancer	2023-06-27	193/8644	2.29476e-05	0.00010266	4.1954e-05	1026/4318/3569/929/3576/3486	6
hsa05321	Inflammatory bowel disease	2023-04-27	65/8644	4.48804e-05	0.000195632	7.99488e-05	7124/3725/3569/3553	4
hsa05208	Chemical carcinogenesis - reactive oxygen species	2023-06-27	223/8644	5.18038e-05	0.000220166	8.9975e-05	3725/4792/3162/653361/2353/5728	6
hsa05120	Epithelial cell signaling in Helicobacter pylori infection	2023-04-27	70/8644	6.01355e-05	0.000249342	0.000101898	3725/4792/3576/2920	4
hsa04115	p53 signaling pathway	2023-04-27	74/8644	7.48239e-05	0.000302859	0.000123769	1026/1019/5728/3486	4
hsa05224	Breast cancer	2023-05-27	147/8644	7.9314e-05	0.000313567	0.000128145	1026/1019/3725/2353/5728	5
hsa05131	Shigellosis	2023-06-27	247/8644	9.15336e-05	0.000353653	0.000144527	7124/3725/4792/929/3553/3576	6
hsa01523	Antifolate resistance	2023-03-27	30/8644	0.000104321	0.000394103	0.000161057	7124/3569/3553	3
hsa05235	PD-L1 expression and PD-1 checkpoint pathway in cancer	2023-04-27	89/8644	0.000153777	0.000568307	0.000232249	3725/4792/2353/5728	4
hsa05215	Prostate cancer	2023-04-27	97/8644	0.000214529	0.000775956	0.000317109	1026/4318/4792/5728	4
hsa04640	Hematopoietic cell lineage	2023-04-27	99/8644	0.000232083	0.000821961	0.00033591	7124/3569/929/3553	4
hsa04061	Viral protein interaction with cytokine and cytokine receptor	2023-04-27	100/8644	0.000241238	0.000836949	0.000342035	7124/3569/3576/2920	4
hsa04060	Cytokine-cytokine receptor interaction	2023-06-27	297/8644	0.000251468	0.00085499	0.000349408	7124/3569/959/3553/3576/2920	6
hsa05332	Graft-versus-host disease	2023-03-27	42/8644	0.000287699	0.000958997	0.000391912	7124/3569/3553	3
hsa04931	Insulin resistance	2023-04-27	108/8644	0.00032412	0.00105962	0.000433035	7124/3569/4792/5728	4
hsa04926	Relaxin signaling pathway	2023-04-27	129/8644	0.000636686	0.0020422	0.000834584	4318/3725/4792/2353	4
hsa04210	Apoptosis	2023-04-27	136/8644	0.000776778	0.00244541	0.000999364	7124/3725/4792/2353	4
hsa04921	Oxytocin signaling pathway	2023-04-27	154/8644	0.00123546	0.00381869	0.00156058	5743/1026/3725/2353	4
hsa04622	RIG-I-like receptor signaling pathway	2023-03-27	71/8644	0.00134852	0.00405208	0.00165596	7124/4792/3576	3
hsa05160	Hepatitis C	2023-04-27	158/8644	0.00135864	0.00405208	0.00165596	1026/7124/1019/4792	4
hsa05218	Melanoma	2023-03-27	72/8644	0.00140423	0.00411584	0.00168202	1026/1019/5728	3
hsa04623	Cytosolic DNA-sensing pathway	2023-03-27	75/8644	0.00158	0.00447667	0.00182948	3569/4792/3553	3
hsa05214	Glioma	2023-03-27	75/8644	0.00158	0.00447667	0.00182948	1026/1019/5728	3
hsa05220	Chronic myeloid leukemia	2023-03-27	76/8644	0.00164152	0.00457473	0.00186955	1026/1019/4792	3
hsa05225	Hepatocellular carcinoma	2023-04-27	168/8644	0.00170391	0.00467202	0.00190931	1026/1019/3162/5728	4
hsa04010	MAPK signaling pathway	2023-05-27	301/8644	0.00212721	0.00573813	0.00234499	7124/3725/929/2353/3553	5
hsa04662	B cell receptor signaling pathway	2023-03-27	84/8644	0.00218824	0.00573813	0.00234499	3725/4792/2353	3
hsa05152	Tuberculosis	2023-04-27	180/8644	0.00219399	0.00573813	0.00234499	7124/3569/929/3553	4
hsa05210	Colorectal cancer	2023-03-27	86/8644	0.00234054	0.00602866	0.00246373	1026/3725/2353	3
hsa05206	MicroRNAs in cancer	2023-05-27	310/8644	0.00242006	0.00614045	0.00250941	5743/1026/4318/3162/5728	5
hsa04062	Chemokine signaling pathway	2023-04-27	192/8644	0.0027743	0.00693574	0.00283442	4792/653361/3576/2920	4
hsa04658	Th1 and Th2 cell differentiation	2023-03-27	92/8644	0.00283649	0.00698845	0.00285596	3725/4792/2353	3
hsa05165	Human papillomavirus infection	2023-05-27	331/8644	0.00321726	0.00781334	0.00319307	5743/1026/7124/1019/5728	5
hsa05203	Viral carcinogenesis	2023-04-27	204/8644	0.00345274	0.00826713	0.00337852	1026/1019/3725/4792	4
hsa05205	Proteoglycans in cancer	2023-04-27	205/8644	0.00351395	0.00829684	0.00339066	5329/1026/7124/4318	4
hsa05170	Human immunodeficiency virus 1 infection	2023-04-27	212/8644	0.00396339	0.00922982	0.00377194	7124/3725/4792/2353	4
hsa05310	Asthma	2023-02-27	31/8644	0.00413191	0.00949223	0.00387918	7124/959	2
hsa04066	HIF-1 signaling pathway	2023-03-27	109/8644	0.00457747	0.0103756	0.00424019	1026/3569/3162	3
hsa05145	Toxoplasmosis	2023-03-27	111/8644	0.00481651	0.0107738	0.00440291	7124/4792/959	3
hsa04024	cAMP signaling pathway	2023-04-27	225/8644	0.00489931	0.0108167	0.00442043	154/3725/4792/2353	4
hsa04670	Leukocyte transendothelial migration	2023-03-27	115/8644	0.00531704	0.0115884	0.00473583	4318/3383/653361	3
hsa05330	Allograft rejection	2023-02-27	38/8644	0.00616332	0.0132628	0.00542011	7124/959	2
hsa04068	FoxO signaling pathway	2023-03-27	131/8644	0.00762775	0.016209	0.00662409	1026/3569/5728	3
hsa04940	Type I diabetes mellitus	2023-02-27	43/8644	0.00784116	0.0164568	0.00672536	7124/3553	2
hsa04915	Estrogen signaling pathway	2023-03-27	137/8644	0.00862561	0.0178824	0.00730796	4318/3725/2353	3
hsa05020	Prion disease	2023-04-27	272/8644	0.00951037	0.0194791	0.00796048	7124/3569/653361/3553	4
hsa04672	Intestinal immune network for IgA production	2023-02-27	49/8644	0.010095	0.0204303	0.00834921	3569/959	2
hsa04145	Phagosome	2023-03-27	152/8644	0.0114453	0.0228907	0.00935471	929/653361/4973	3
hsa04923	Regulation of lipolysis in adipocytes	2023-02-27	58/8644	0.0139472	0.0272531	0.0111375	5743/154	2
hsa05213	Endometrial cancer	2023-02-27	58/8644	0.0139472	0.0272531	0.0111375	1026/5728	2
hsa05416	Viral myocarditis	2023-02-27	67/8644	0.018337	0.0354238	0.0144766	3383/959	2
hsa04920	Adipocytokine signaling pathway	2023-02-27	69/8644	0.0193825	0.036209	0.0147975	7124/4792	2
hsa05031	Amphetamine addiction	2023-02-27	69/8644	0.0193825	0.036209	0.0147975	3725/2353	2
hsa05211	Renal cell carcinoma	2023-02-27	69/8644	0.0193825	0.036209	0.0147975	1026/3725	2
hsa05223	Non-small cell lung cancer	2023-02-27	72/8644	0.0209969	0.0387986	0.0158558	1026/1019	2
hsa05212	Pancreatic cancer	2023-02-27	76/8644	0.023234	0.0424707	0.0173565	1026/1019	2
hsa04151	PI3K-Akt signaling pathway	2023-04-27	359/8644	0.0241092	0.0436018	0.0178187	1026/1019/3569/5728	4
hsa05415	Diabetic cardiomyopathy	2023-03-27	203/8644	0.0246621	0.0441322	0.0180354	4318/653361/5728	3
hsa01521	EGFR tyrosine kinase inhibitor resistance	2023-02-27	79/8644	0.0249739	0.0442246	0.0180732	3569/5728	2
hsa05207	Chemical carcinogenesis - receptor activation	2023-03-27	212/8644	0.0275912	0.0483557	0.0197615	154/3725/2353	3
hsa04012	ErbB signaling pathway	2023-02-27	85/8644	0.0286086	0.0496272	0.0202811	1026/3725	2
