# Supplementary material for: Quercetin in Shengxian Decoction exhibits anti-ferroptosis protective roles in a myocardial infarction model via targeting DPP4/ HMOX1, based on network pharmacology and molecular docking
Source: Front Pharmacol. 2025 Apr 29;16:1583509. doi: 10.3389/fphar.2025.1583509 (PMC12069271; doi:10.3389/fphar.2025.1583509)
Supplement: Supplementary file 4 [file Table1.xlsx]

## Sheet: Sheet1
Table S1 The detailed differentially expressed genes.
	logFC	AveExpr	t	P.Value	FDR	B	sig
GABARAPL1	1.56792	8.04119	9.49113	1.14722e-15	1.45324e-11	24.9874	Up
THBD	2.42619	6.50574	9.4599	1.34441e-15	1.45324e-11	24.8361	Up
NFIL3	2.4907	8.61406	9.39121	1.90555e-15	1.45324e-11	24.5036	Up
MAFB	3.12991	8.85046	9.086	8.96095e-15	4.44715e-11	23.0269	Up
NR4A2	2.6753	7.85249	9.06997	9.71886e-15	4.44715e-11	22.9494	Up
IL1R2	2.80653	8.02483	8.8736	2.62547e-14	1.00114e-10	22.001	Up
NAMPT	2.37099	7.97528	8.7853	4.10172e-14	1.19522e-10	21.5751	Up
S100A12	2.9822	7.87971	8.7816	4.17927e-14	1.19522e-10	21.5573	Up
HBEGF	2.30578	5.91009	8.60727	1.00687e-13	2.55957e-10	20.7177	Up
CCL20	2.6955	8.51015	8.35386	3.5993e-13	8.23483e-10	19.5012	Up
IRAK3	2.18384	6.34827	8.29517	4.83058e-13	1.00472e-09	19.2201	Up
IL1B	2.86603	9.018	8.25432	5.92708e-13	1.13005e-09	19.0247	Up
PLAUR	2.36295	7.80503	8.20104	7.73748e-13	1.36174e-09	18.7701	Up
ACSL1	2.19588	8.2558	8.16931	9.06778e-13	1.48187e-09	18.6186	Up
ITLN1	2.8304	6.73844	8.11975	1.1614e-12	1.77144e-09	18.3822	Up
CLEC4D	2.61886	5.65771	8.01104	1.99684e-12	2.74226e-09	17.8644	Up
TREM1	2.6977	7.52326	8.00698	2.03761e-12	2.74226e-09	17.8451	Up
MGP	2.65242	7.62104	7.929	3.00295e-12	3.81691e-09	17.4746	Up
S100P	2.29666	8.43109	7.82294	5.08267e-12	6.12034e-09	16.9719	Up
TP53INP2	2.17399	7.97693	7.75505	7.11244e-12	8.13627e-09	16.6509	Up
GAB2	1.30844	7.576	7.72538	8.23575e-12	8.97266e-09	16.5108	Up
QPCT	2.20371	6.92987	7.71159	8.81622e-12	9.16847e-09	16.4457	Up
APOBEC3A	2.15517	7.73104	7.63378	1.29411e-11	1.2873e-08	16.0791	Up
TLR2	2.05702	7.19213	7.61011	1.45414e-11	1.38622e-08	15.9677	Up
EFEMP1	2.47683	4.89282	7.53251	2.12957e-11	1.9489e-08	15.6032	Up
CDA	1.61205	6.39896	7.51036	2.37428e-11	2.01694e-08	15.4993	Up
PHACTR1	2.19899	6.56585	7.50612	2.4242e-11	2.01694e-08	15.4795	Up
SNORD89	1.50651	6.5017	7.50243	2.46839e-11	2.01694e-08	15.4622	Up
ZFP36	1.87323	10.2136	7.48618	2.67318e-11	2.02389e-08	15.3861	Up
FCN1	2.09422	7.11686	7.48495	2.68941e-11	2.02389e-08	15.3803	Up
GLUL	1.68768	7.32981	7.48098	2.74228e-11	2.02389e-08	15.3617	Up
BST1	2.07998	6.64476	7.45642	3.09293e-11	2.21134e-08	15.2468	Up
CD83	2.1813	9.33476	7.43853	3.37604e-11	2.34062e-08	15.1631	Up
SLC2A14	1.60264	9.5349	7.41655	3.75934e-11	2.5297e-08	15.0604	Up
PPP1R15A	1.93534	7.85281	7.4051	3.97593e-11	2.59901e-08	15.0069	Up
CSTA	2.76357	8.42082	7.39216	4.23541e-11	2.69172e-08	14.9465	Up
PMAIP1	1.88976	9.16143	7.38068	4.47993e-11	2.77017e-08	14.8929	Up
CREB5	1.88741	5.84548	7.36835	4.7579e-11	2.85916e-08	14.8354	Up
PAQR8	-1.07808	6.83774	-7.36342	4.87378e-11	2.85916e-08	14.8124	Down
ELL2	1.3974	6.46007	7.3438	5.36349e-11	3.06778e-08	14.7209	Up
S100A9	2.07991	9.30736	7.33282	5.65863e-11	3.15765e-08	14.6698	Up
CMTM2	1.95524	7.9086	7.3239	5.91018e-11	3.2195e-08	14.6282	Up
AQP9	2.47269	7.62813	7.26331	7.9379e-11	4.20907e-08	14.3465	Up
CSF3R	2.28107	7.48682	7.25929	8.09473e-11	4.20907e-08	14.3278	Up
ALDH2	2.0079	6.9063	7.23587	9.07088e-11	4.57119e-08	14.2191	Up
PYGL	1.98748	7.20194	7.23316	9.19073e-11	4.57119e-08	14.2066	Up
SERPINA1	2.67162	8.19702	7.22209	9.69849e-11	4.7211e-08	14.1552	Up
CXCL16	1.97487	8.74827	7.16814	1.25991e-10	6.00532e-08	13.9053	Up
FOSB	1.71855	7.93849	7.15014	1.37467e-10	6.41859e-08	13.8221	Up
SLC7A7	1.94886	7.61543	7.13619	1.4707e-10	6.72961e-08	13.7576	Up
FCER1G	2.73826	7.86528	7.12935	1.52022e-10	6.81981e-08	13.726	Up
CDKN1A	1.69055	7.58088	7.11561	1.62466e-10	7.14819e-08	13.6626	Up
GADD45A	1.40343	9.2438	7.10131	1.74092e-10	7.51519e-08	13.5966	Up
CH25H	1.56189	4.75001	7.08782	1.85814e-10	7.87267e-08	13.5343	Up
NFKBIZ	1.71954	9.6115	7.07797	1.94858e-10	8.10575e-08	13.489	Up
CCL3	2.56678	9.30125	7.05197	2.20897e-10	9.02482e-08	13.3692	Up
HAL	1.987	6.69742	7.0423	2.3144e-10	9.14969e-08	13.3247	Up
LRG1	1.46252	5.98179	7.04184	2.31952e-10	9.14969e-08	13.3226	Up
MAP3K8	1.81416	6.41274	7.01907	2.58844e-10	1.00375e-07	13.2179	Up
MMP9	1.50879	6.66016	7.00745	2.73726e-10	1.04281e-07	13.1645	Up
VCAN	2.53055	6.63479	7.00421	2.78033e-10	1.04281e-07	13.1496	Up
ICAM1	1.95372	7.52645	6.99498	2.9066e-10	1.07258e-07	13.1072	Up
FOS	2.04334	8.73468	6.96814	3.30682e-10	1.2009e-07	12.984	Up
CCL4	2.11427	9.13284	6.93584	3.86137e-10	1.38038e-07	12.8361	Up
RBP7	1.7393	7.80151	6.88735	4.87112e-10	1.71456e-07	12.6143	Up
GNA13	1.6784	7.10149	6.86109	5.52285e-10	1.9145e-07	12.4945	Up
TULP2	1.70793	6.01569	6.85437	5.70316e-10	1.9475e-07	12.4638	Up
SULF2	1.84719	6.6519	6.82725	6.49169e-10	2.18417e-07	12.3402	Up
IKZF5	1.35324	8.64744	6.81959	6.73322e-10	2.2326e-07	12.3054	Up
C5AR1	2.29758	9.20494	6.80993	7.05068e-10	2.30447e-07	12.2614	Up
RAB32	1.55542	5.99946	6.76727	8.63927e-10	2.78391e-07	12.0675	Up
NLRP3	1.89726	8.0281	6.73921	9.87207e-10	3.13699e-07	11.9402	Up
BCL6	1.73638	9.55534	6.72667	1.0478e-09	3.26229e-07	11.8834	Up
CD36	2.15138	6.58408	6.7252	1.05516e-09	3.26229e-07	11.8767	Up
IER3	2.02544	10.9465	6.7025	1.17515e-09	3.54498e-07	11.774	Up
MCEMP1	1.3833	6.95534	6.70206	1.17758e-09	3.54498e-07	11.772	Up
CCR2	-2.1941	9.31152	-6.69667	1.20807e-09	3.58954e-07	11.7476	Down
DYSF	1.79988	7.15617	6.67384	1.34605e-09	3.94825e-07	11.6444	Up
ANPEP	1.36021	6.47691	6.66269	1.41902e-09	4.10958e-07	11.5941	Up
PELI1	1.81456	9.75832	6.65868	1.44623e-09	4.13603e-07	11.576	Up
ITPRIP	1.2482	7.70415	6.63811	1.59398e-09	4.46661e-07	11.4832	Up
CCRL2	1.71853	6.58657	6.63719	1.60087e-09	4.46661e-07	11.4791	Up
AC079305.10	2.04698	5.74151	6.62826	1.66984e-09	4.60293e-07	11.4388	Up
CLEC7A	2.09873	8.13956	6.62332	1.70927e-09	4.65553e-07	11.4166	Up
CCR5	-1.4403	8.38088	-6.60177	1.89233e-09	5.09349e-07	11.3195	Down
CD163	1.98714	6.04036	6.56956	2.20247e-09	5.85934e-07	11.1748	Up
TMCC3	1.16782	6.88846	6.56228	2.27929e-09	5.994e-07	11.1421	Up
MGAM	2.05206	7.75426	6.54794	2.43833e-09	6.33937e-07	11.0778	Up
CLEC4E	1.26141	5.08374	6.49497	3.12703e-09	8.03859e-07	10.8406	Up
DDIT3	1.69186	8.06311	6.48196	3.32367e-09	8.44914e-07	10.7824	Up
ZNF137P	-1.37323	7.13141	-6.47246	3.47486e-09	8.69108e-07	10.74	Down
RGS1	1.77951	9.67795	6.47124	3.49482e-09	8.69108e-07	10.7345	Up
ANKEF1	-1.49558	6.65696	-6.46652	3.57291e-09	8.78975e-07	10.7135	Down
IGFBP7	1.27364	6.63846	6.4458	3.93657e-09	9.58137e-07	10.6211	Up
SAMSN1	1.7688	8.24684	6.42682	4.30168e-09	1.03598e-06	10.5365	Up
PTX3	2.61471	6.85715	6.41263	4.59629e-09	1.0954e-06	10.4734	Up
MAFF	1.28671	7.55234	6.40185	4.83338e-09	1.14003e-06	10.4254	Up
CREM	1.51589	8.67179	6.39604	4.96593e-09	1.15934e-06	10.3997	Up
KCNJ15	2.09473	6.06991	6.38429	5.24547e-09	1.21223e-06	10.3475	Up
MIR6883	1.70379	7.84593	6.36051	5.8597e-09	1.32971e-06	10.2419	Up
GLT1D1	1.63951	6.21618	6.36013	5.87003e-09	1.32971e-06	10.2403	Up
LYZ	2.43317	7.30713	6.34672	6.24773e-09	1.40139e-06	10.1808	Up
FCAR	1.85489	4.51672	6.31618	7.19963e-09	1.59923e-06	10.0457	Up
SECTM1	1.27292	6.18394	6.28765	8.21737e-09	1.77656e-06	9.91973	Up
IL13RA1	1.40584	6.75271	6.28746	8.22467e-09	1.77656e-06	9.91888	Up
CD33	1.51739	5.55688	6.2873	8.23095e-09	1.77656e-06	9.91815	Up
GPR84	1.18871	4.29104	6.2583	9.41248e-09	2.0126e-06	9.79037	Up
LOC100129518	2.35624	9.11793	6.23814	1.03313e-08	2.18336e-06	9.70165	Up
EPAS1	1.86421	6.2487	6.23667	1.04019e-08	2.18336e-06	9.69516	Up
CPVL	1.94138	6.0092	6.23456	1.05035e-08	2.18462e-06	9.68591	Up
RNASE1	1.4803	6.19095	6.22553	1.09504e-08	2.25707e-06	9.64621	Up
METRNL	1.09617	6.54929	6.19045	1.28716e-08	2.62936e-06	9.49226	Up
PLBD1	2.08552	8.3217	6.174	1.38835e-08	2.81098e-06	9.4202	Up
MIR22	1.48043	8.06266	6.15349	1.52552e-08	3.06161e-06	9.33048	Up
SIK1	1.45796	8.28267	6.13919	1.62893e-08	3.24072e-06	9.26803	Up
IL1RN	2.28043	9.75064	6.12755	1.71827e-08	3.3737e-06	9.21719	Up
SIRPB1	1.82145	5.72674	6.12666	1.72526e-08	3.3737e-06	9.21333	Up
ID1	0.826173	5.03124	6.11909	1.78616e-08	3.46319e-06	9.1803	Up
VNN1	1.7423	5.72871	6.09817	1.96565e-08	3.77916e-06	9.08915	Up
CSRNP1	1.16046	8.27873	6.09455	1.99851e-08	3.81033e-06	9.07337	Up
NFKBIA	1.7155	10.7863	6.08242	2.11239e-08	3.99416e-06	9.02062	Up
LILRB2	1.33466	8.11073	6.05743	2.3677e-08	4.44021e-06	8.91202	Up
ASGR2	0.917139	5.9895	6.05371	2.40821e-08	4.47946e-06	8.89587	Up
C9orf72	1.62839	7.18803	6.04302	2.52849e-08	4.66527e-06	8.84949	Up
LINC00528	1.3412	7.31527	6.02424	2.75422e-08	5.04111e-06	8.76811	Up
GIMAP7	-1.61144	10.2302	-6.00727	2.97515e-08	5.40226e-06	8.6947	Down
CTD-2541M15.1	-1.42729	8.5017	-6.00461	3.01132e-08	5.41445e-06	8.6832	Down
GPR97	1.1364	5.39843	6.00331	3.02919e-08	5.41445e-06	8.67757	Up
CTD-2528L19.6	-1.67265	5.68541	-5.98693	3.26309e-08	5.77368e-06	8.6068	Down
RAB20	1.3162	5.60316	5.98575	3.28065e-08	5.77368e-06	8.6017	Up
GNA15	1.01509	6.4029	5.97996	3.36797e-08	5.88213e-06	8.5767	Up
ADIPOR1	0.945843	9.22916	5.97468	3.44955e-08	5.97897e-06	8.55393	Up
SIRPA	0.941592	6.15958	5.9675	3.5637e-08	6.13037e-06	8.52296	Up
ARHGEF40	1.04211	6.0628	5.96525	3.60021e-08	6.14696e-06	8.51327	Up
PILRA	1.42781	7.48932	5.95925	3.69941e-08	6.26954e-06	8.48741	Up
LOC339988	-1.027	8.32843	-5.94005	4.03529e-08	6.78848e-06	8.40475	Down
PLAU	1.42339	5.98338	5.93784	4.07591e-08	6.80677e-06	8.39522	Up
P2RY13	1.89385	5.1552	5.90946	4.63336e-08	7.68165e-06	8.2733	Up
CHP1	1.14049	6.7307	5.90563	4.71412e-08	7.7593e-06	8.25687	Up
SLC11A1	1.15148	4.43217	5.90207	4.79061e-08	7.77583e-06	8.24156	Up
LIN7A	1.07344	6.08704	5.90107	4.81218e-08	7.77583e-06	8.23729	Up
CISH	-1.39254	8.49267	-5.89807	4.87773e-08	7.77583e-06	8.22443	Down
WDR86-AS1	-1.05401	6.07763	-5.89799	4.8795e-08	7.77583e-06	8.22408	Down
TRIB1	1.33644	9.84757	5.89733	4.89409e-08	7.77583e-06	8.22124	Up
IDI1	0.821147	10.6987	5.88186	5.24727e-08	8.27947e-06	8.15498	Up
ANXA3	1.81558	5.46605	5.87233	5.4774e-08	8.58339e-06	8.11417	Up
EMR2	1.78999	5.52369	5.86974	5.54153e-08	8.62481e-06	8.10311	Up
FCGR2A	1.3757	4.70223	5.85532	5.91298e-08	9.14074e-06	8.04142	Up
SNN	1.16822	9.0635	5.85184	6.00603e-08	9.22229e-06	8.02658	Up
RP11-214K3.19	-1.1524	8.03706	-5.84878	6.08914e-08	9.25294e-06	8.01351	Down
C15orf48	1.93589	7.62093	5.84814	6.10689e-08	9.25294e-06	8.01075	Up
SOCS3	0.725142	6.63179	5.8409	6.30847e-08	9.4955e-06	7.97987	Up
IRS2	1.47284	10.0288	5.83319	6.53086e-08	9.76598e-06	7.94694	Up
BCL2A1	1.82732	10.4768	5.83114	6.59103e-08	9.79196e-06	7.93822	Up
PIM3	0.91543	10.6527	5.82127	6.88931e-08	1.01691e-05	7.89615	Up
FCGR2C	1.29955	8.01968	5.80408	7.44096e-08	1.09129e-05	7.82294	Up
SRGN	1.79839	9.07704	5.80137	7.53183e-08	1.09758e-05	7.8114	Up
WDFY3	1.35662	6.05832	5.79162	7.86755e-08	1.13708e-05	7.76996	Up
LILRB1	0.872789	6.93023	5.79064	7.90228e-08	1.13708e-05	7.76577	Up
MEF2D	0.717383	7.67587	5.78682	8.03816e-08	1.14941e-05	7.74957	Up
RNF175	1.43857	7.93258	5.75988	9.06612e-08	1.28835e-05	7.63521	Up
CXCL2	1.55099	4.63787	5.75646	9.20563e-08	1.3001e-05	7.6207	Up
VWF	1.50511	5.99365	5.75221	9.38139e-08	1.31679e-05	7.60273	Up
RNASE2	1.96606	6.50779	5.73849	9.97295e-08	1.39129e-05	7.54464	Up
BCL10	1.89761	7.04243	5.72653	1.05185e-07	1.4585e-05	7.49404	Up
RAD54B	-1.18894	7.15667	-5.71651	1.09979e-07	1.51579e-05	7.4517	Down
THAP2	-1.15833	4.83465	-5.71407	1.11178e-07	1.52314e-05	7.4414	Down
ADM	1.88974	8.56436	5.71223	1.1209e-07	1.52649e-05	7.43364	Up
ZNF544	-1.18905	8.51324	-5.70027	1.18207e-07	1.60028e-05	7.38317	Down
HCAR3	1.96877	7.77759	5.69558	1.20698e-07	1.6177e-05	7.36337	Up
SLC15A3	1.15295	6.07398	5.69409	1.21496e-07	1.6177e-05	7.35711	Up
CD300LF	1.73156	5.68817	5.69341	1.21865e-07	1.6177e-05	7.35423	Up
NR4A3	1.12864	3.58018	5.69256	1.22323e-07	1.6177e-05	7.35067	Up
HSD11B1	-0.973808	5.79724	-5.6825	1.27908e-07	1.68184e-05	7.30826	Down
LOC100631377	-1.17147	8.11485	-5.68104	1.2874e-07	1.6831e-05	7.30211	Down
LILRB3	0.998995	7.9611	5.67939	1.2968e-07	1.68576e-05	7.2952	Up
GADD45B	1.56333	8.91845	5.65208	1.46354e-07	1.89177e-05	7.18034	Up
CATIP-AS1	0.831684	6.03499	5.64996	1.47732e-07	1.89885e-05	7.17144	Up
FAM49A	1.60227	7.03558	5.63673	1.56625e-07	2.00192e-05	7.11594	Up
FPR2	1.6893	5.99799	5.62369	1.65904e-07	2.10873e-05	7.0613	Up
TP53BP2	0.991908	8.56366	5.60745	1.78225e-07	2.2282e-05	6.9933	Up
FOLR3	1.69468	6.09503	5.60152	1.82938e-07	2.27469e-05	6.96852	Up
BRE-AS1	1.13717	5.07893	5.59496	1.88304e-07	2.32876e-05	6.94109	Up
GCSAM	-1.04147	6.22858	-5.57131	2.08939e-07	2.57006e-05	6.8424	Down
TM6SF1	1.62477	5.76822	5.56424	2.15529e-07	2.63694e-05	6.81293	Up
SLC24A4	1.49768	5.70658	5.54173	2.37898e-07	2.89515e-05	6.71924	Up
TSIX	-2.99107	6.83474	-5.52569	2.55204e-07	3.08932e-05	6.65262	Down
CSF2RA	0.903695	4.6284	5.52246	2.58834e-07	3.11677e-05	6.63922	Up
CRTAM	-1.44172	6.66581	-5.50927	2.74207e-07	3.27839e-05	6.58449	Down
LOC153682	-1.3892	6.83621	-5.5085	2.75122e-07	3.27839e-05	6.58133	Down
CST3	1.33804	6.9003	5.50367	2.80994e-07	3.33102e-05	6.5613	Up
RIN2	1.63775	5.87759	5.49835	2.87598e-07	3.39173e-05	6.53927	Up
CYP4F3	1.43079	6.07154	5.49419	2.9286e-07	3.43607e-05	6.52207	Up
ASGR1	0.784011	6.20338	5.49058	2.9752e-07	3.47294e-05	6.5071	Up
ELOVL4	-1.35438	7.79078	-5.48915	2.9937e-07	3.47679e-05	6.50122	Down
VNN2	1.29297	9.02052	5.48483	3.05063e-07	3.52502e-05	6.48335	Up
CD14	1.66334	6.77812	5.47983	3.11787e-07	3.58461e-05	6.46268	Up
NUPL1	1.03019	8.46432	5.47139	3.23463e-07	3.70025e-05	6.42782	Up
EIF1	0.793075	12.6233	5.46861	3.2741e-07	3.72677e-05	6.41631	Up
PLIN2	0.980767	8.68572	5.4605	3.39176e-07	3.82988e-05	6.38284	Up
MME	1.66776	5.79001	5.46006	3.39816e-07	3.82988e-05	6.38105	Up
JDP2	0.781855	6.12032	5.45879	3.41707e-07	3.83232e-05	6.37579	Up
RP6-99M1.2	1.53444	7.28774	5.45683	3.44627e-07	3.8462e-05	6.36772	Up
SLC7A5	1.24144	9.15087	5.4501	3.5486e-07	3.9403e-05	6.33998	Up
PPIF	1.26249	8.59842	5.44904	3.56502e-07	3.9403e-05	6.3356	Up
SLC25A37	1.13952	9.57001	5.447	3.59678e-07	3.95628e-05	6.32719	Up
PDGFC	1.67857	5.67506	5.43733	3.751e-07	4.10618e-05	6.28739	Up
BTBD19	1.41539	5.47966	5.43413	3.80352e-07	4.12736e-05	6.27421	Up
LY9	-0.809403	7.70966	-5.43395	3.80643e-07	4.12736e-05	6.27348	Down
ZFP3	-1.2741	5.83341	-5.432	3.83878e-07	4.14281e-05	6.26546	Down
KCNJ2	1.82312	8.24735	5.42964	3.87831e-07	4.14849e-05	6.25575	Up
XIST	-3.77642	6.34582	-5.42952	3.88032e-07	4.14849e-05	6.25526	Down
LPAR5	-1.84934	7.48574	-5.41361	4.15755e-07	4.42421e-05	6.18985	Down
LRRC32	0.685814	4.84727	5.41227	4.18173e-07	4.42934e-05	6.18435	Up
CD93	1.03294	6.44572	5.40913	4.23897e-07	4.46928e-05	6.17147	Up
PTAFR	0.860321	6.0354	5.40188	4.37405e-07	4.59054e-05	6.14174	Up
CXCL1	1.84895	7.85865	5.38314	4.74332e-07	4.93479e-05	6.06493	Up
JUN	1.24352	9.84035	5.38305	4.7452e-07	4.93479e-05	6.06455	Up
CLIC5	-1.248	6.99305	-5.35104	5.44765e-07	5.63967e-05	5.93376	Down
LPCAT4	-0.617918	6.93648	-5.34875	5.50181e-07	5.67009e-05	5.92438	Down
RNF103	1.38123	8.54164	5.33577	5.81782e-07	5.94223e-05	5.87148	Up
IGIP	-1.22883	8.03224	-5.33078	5.94399e-07	6.04411e-05	5.85116	Down
TNFAIP6	1.55391	6.22902	5.32021	6.22028e-07	6.26931e-05	5.80813	Up
EDN1	1.00528	6.66715	5.31964	6.23544e-07	6.26931e-05	5.80582	Up
NECAB2	0.753859	5.23534	5.31918	6.24766e-07	6.26931e-05	5.80397	Up
SLC8A1-AS1	1.41988	5.02571	5.31269	6.42427e-07	6.41199e-05	5.77757	Up
TMEM68	-1.13482	6.71427	-5.31191	6.44591e-07	6.41199e-05	5.77438	Down
LILRA6	0.696566	5.91735	5.30048	6.76957e-07	6.70481e-05	5.72799	Up
B3GALT2	-1.57216	6.48637	-5.29481	6.93611e-07	6.84014e-05	5.70498	Down
CHI3L1	2.11287	5.71525	5.2761	7.51467e-07	7.36004e-05	5.62912	Up
TMEM204	-1.19842	8.32379	-5.27569	7.52765e-07	7.36004e-05	5.62749	Down
FCGRT	0.886445	7.91959	5.26537	7.86736e-07	7.65946e-05	5.58571	Up
IDI2-AS1	1.02783	6.90852	5.26171	7.99108e-07	7.74694e-05	5.57094	Up
LOC283588	-0.990395	8.80216	-5.25961	8.06314e-07	7.78382e-05	5.56244	Down
TBXAS1	0.848998	7.36194	5.24841	8.45795e-07	8.13065e-05	5.51719	Up
HIVEP1	1.29574	5.45937	5.2417	8.70362e-07	8.33181e-05	5.49009	Up
SSH2	1.28005	7.29334	5.23716	8.87331e-07	8.45886e-05	5.47182	Up
TMEM176B	1.40692	5.7859	5.23536	8.94172e-07	8.4887e-05	5.46455	Up
LOC100507006	0.688447	6.56657	5.23064	9.12351e-07	8.62549e-05	5.4455	Up
RP11-96D1.11	-1.02221	7.11119	-5.2232	9.41682e-07	8.86614e-05	5.41556	Down
GRINA	0.626359	6.37454	5.22151	9.48472e-07	8.89348e-05	5.40876	Up
SKIL	1.2573	5.78253	5.21193	9.87924e-07	9.2256e-05	5.3702	Up
BTG1	1.21338	9.31022	5.20341	1.02433e-06	9.52664e-05	5.33597	Up
BMX	0.826714	4.71134	5.19883	1.04445e-06	9.6464e-05	5.31756	Up
LOC101928290	1.01008	5.91945	5.19856	1.04563e-06	9.6464e-05	5.31649	Up
RAB22A	-1.24926	9.70697	-5.18857	1.09093e-06	0.000100238	5.27637	Down
AK026714	1.34774	9.90185	5.18697	1.09834e-06	0.000100515	5.26997	Up
GIMAP8	-1.72952	8.20691	-5.18492	1.10793e-06	0.000100916	5.26174	Down
OSCAR	1.09358	5.05748	5.18415	1.11153e-06	0.000100916	5.25867	Up
PDZD8	0.984421	9.11554	5.16551	1.20281e-06	0.000108772	5.18402	Up
TYROBP	1.73634	9.56219	5.14184	1.32936e-06	0.000119742	5.08943	Up
LPCAT2	1.56907	4.59568	5.1353	1.36657e-06	0.000122294	5.06333	Up
UBR4	1.0626	3.88805	5.13498	1.36838e-06	0.000122294	5.06208	Up
CD55	1.21524	9.8038	5.12772	1.41094e-06	0.00012512	5.03312	Up
LINC00260	-1.0192	6.65018	-5.12426	1.43165e-06	0.000126466	5.01935	Down
THBS1	0.718043	5.7822	5.11897	1.46387e-06	0.000128815	4.9983	Up
GIMAP4	-1.62941	9.6409	-5.11693	1.47649e-06	0.000129428	4.99019	Down
LILRA3	0.991151	6.77847	5.11329	1.4993e-06	0.000130925	4.9757	Up
ALDH1A1	1.48089	5.54758	5.11151	1.51057e-06	0.000131408	4.96862	Up
MXD1	0.997499	6.60532	5.1049	1.55319e-06	0.000134604	4.94232	Up
ZKSCAN7	-1.39442	7.19133	-5.10335	1.56329e-06	0.000134968	4.93619	Down
PZP	-0.804057	6.88666	-5.10005	1.58515e-06	0.000136341	4.92307	Down
DENND3	0.720973	5.9044	5.0783	1.73671e-06	0.000148817	4.83678	Up
UHRF1BP1L	1.41952	7.03538	5.07093	1.79118e-06	0.000152912	4.80759	Up
TPBG	-1.0859	7.32899	-5.06886	1.80678e-06	0.00015367	4.7994	Down
HN1L	-1.02657	9.32593	-5.06124	1.86531e-06	0.000158061	4.76928	Down
LOC100128751	-0.95944	7.33282	-5.05761	1.89387e-06	0.000159889	4.75493	Down
PDE7A	-1.26234	8.84799	-5.05362	1.92574e-06	0.000161609	4.73916	Down
RP11-53O19.3	-1.13253	7.59559	-5.0533	1.92838e-06	0.000161609	4.73787	Down
RELT	0.976654	6.71997	5.04928	1.96104e-06	0.000163204	4.722	Up
ZNF786	-1.07674	7.07629	-5.0492	1.96168e-06	0.000163204	4.7217	Down
ZNF385A	1.07713	5.82978	5.02623	2.15913e-06	0.000178981	4.63111	Up
MPP1	1.251	7.348	5.02297	2.18864e-06	0.000180772	4.61829	Up
FAM220A	-1.01231	8.43655	-5.01761	2.23811e-06	0.000184194	4.59718	Down
TIMP2	0.99501	6.28611	5.01385	2.27346e-06	0.000186432	4.58238	Up
UMPS	-0.796873	7.78009	-5.00206	2.38777e-06	0.000195106	4.53607	Down
LGALS2	1.10423	6.59164	5.00119	2.39643e-06	0.000195117	4.53265	Up
KLRG1	-0.894247	8.5051	-4.99568	2.4519e-06	0.000198926	4.51104	Down
ABCA1	0.963824	5.55403	4.99448	2.46416e-06	0.000199214	4.50633	Up
SIGLEC5	1.2162	5.98097	4.98858	2.52533e-06	0.00020344	4.48318	Up
CYP27A1	0.699003	6.40233	4.96007	2.84222e-06	0.000227367	4.37161	Up
RARA-AS1	0.8783	4.85831	4.95381	2.91689e-06	0.000232528	4.34713	Up
GIMAP6	-1.49607	9.97163	-4.95221	2.93624e-06	0.000233258	4.3409	Down
EGR1	1.62506	5.44216	4.9473	2.9964e-06	0.000237213	4.32176	Up
FCGR3B	1.48932	9.32029	4.94569	3.0165e-06	0.000237981	4.31545	Up
PDE4B	1.0932	10.4801	4.94289	3.05153e-06	0.000239917	4.30455	Up
SPI1	0.992421	6.976	4.9403	3.08441e-06	0.000241672	4.29444	Up
LILRA2	1.73293	6.33645	4.93175	3.19524e-06	0.000249502	4.26114	Up
GRN	0.879733	6.79393	4.92409	3.29785e-06	0.000256638	4.23132	Up
FCGR1A	1.09286	6.76754	4.92228	3.32258e-06	0.000257686	4.22427	Up
NFKB2	1.0108	6.84417	4.91454	3.43019e-06	0.000265066	4.19421	Up
PHC2	0.886921	7.97242	4.91367	3.44258e-06	0.000265066	4.1908	Up
DENND2D	-1.36194	9.49573	-4.91135	3.47566e-06	0.000265079	4.18178	Down
TMEM176A	1.23529	5.84878	4.90737	3.53295e-06	0.00026854	4.16636	Up
HK3	0.850452	5.84744	4.90496	3.56827e-06	0.000270326	4.15698	Up
KCTD12	1.43631	7.98398	4.90318	3.5945e-06	0.000270919	4.15008	Up
ZNF331	1.15787	8.6066	4.90282	3.59978e-06	0.000270919	4.14869	Up
EOMES	-1.40407	9.66608	-4.90106	3.62593e-06	0.000271992	4.14186	Down
ASAH1	1.10595	7.71563	4.89573	3.70627e-06	0.00027711	4.1212	Up
TSPAN16	1.09316	7.37694	4.89163	3.76934e-06	0.000279744	4.10528	Up
RLF	0.933999	9.42549	4.89106	3.77818e-06	0.000279744	4.10308	Up
CFD	0.860842	6.40355	4.8821	3.91969e-06	0.000289286	4.0684	Up
FBXL4	-1.02449	7.42519	-4.87456	4.04292e-06	0.000297421	4.03922	Down
LOC100996286	-1.02429	8.75345	-4.8626	4.246e-06	0.000310365	3.99302	Down
CLUAP1	-0.837338	7.33582	-4.85435	4.39178e-06	0.000317149	3.9612	Down
ATG2A	0.841948	7.01493	4.85421	4.39424e-06	0.000317149	3.96067	Up
S100A8	1.77547	11.0754	4.85421	4.39425e-06	0.000317149	3.96067	Up
SYTL3	1.13443	7.22539	4.85278	4.42012e-06	0.000318012	3.95513	Up
PLA2G7	1.30058	4.30336	4.84783	4.51044e-06	0.000323493	3.93607	Up
TLR8	1.41178	4.97208	4.84642	4.5365e-06	0.000324346	3.93064	Up
RP11-373D23.2	1.36298	8.9749	4.83377	4.77723e-06	0.000340493	3.88191	Up
SLAIN2	-1.00484	6.12747	-4.83218	4.8082e-06	0.000341636	3.87582	Down
ZNF623	-1.05609	6.32528	-4.82789	4.89315e-06	0.000346596	3.85932	Down
IL6ST	0.727917	8.86761	4.82071	5.03851e-06	0.00035579	3.83174	Up
KRMP1	0.770266	6.54406	4.81877	5.07856e-06	0.000357515	3.82428	Up
LOC645984	1.35262	5.74061	4.81686	5.11831e-06	0.000359208	3.81693	Up
PARP11	-0.936614	7.45513	-4.81404	5.17737e-06	0.000361756	3.80612	Down
MARCKS	0.918371	6.51631	4.81362	5.18624e-06	0.000361756	3.80451	Up
TRIM68	-0.979384	9.22463	-4.81251	5.20977e-06	0.000361824	3.80025	Down
COG6	-1.0659	8.40775	-4.81208	5.21885e-06	0.000361824	3.79861	Down
CXCL3	1.4303	6.5112	4.81038	5.255e-06	0.000362745	3.7921	Up
CHMP4B	0.720353	7.51187	4.8088	5.28896e-06	0.000363382	3.78603	Up
SDCCAG3	-0.615193	7.2322	-4.79423	5.61184e-06	0.000384411	3.73022	Down
FGD4	1.24158	5.11548	4.79075	5.69183e-06	0.000388727	3.71689	Up
GGPS1	-0.780774	6.53574	-4.78877	5.73769e-06	0.000390692	3.70933	Down
RNF19A	0.826155	8.5584	4.78211	5.89483e-06	0.000400201	3.68388	Up
FPR1	1.26029	4.76649	4.77281	6.12164e-06	0.00041437	3.64833	Up
MIR6732	0.926472	6.0957	4.77072	6.17348e-06	0.000416646	3.64039	Up
SCML1	1.24813	6.82877	4.76949	6.20452e-06	0.000417274	3.63567	Up
PLOD1	0.623158	5.94296	4.7689	6.21926e-06	0.000417274	3.63343	Up
ANKRD46	-0.867008	9.09956	-4.75606	6.55101e-06	0.000436256	3.58451	Down
ZNF30	-0.862178	6.73015	-4.75575	6.55938e-06	0.000436256	3.5833	Down
C10orf11	0.624781	5.5166	4.75401	6.60565e-06	0.000436794	3.57669	Up
CR2	-0.886606	5.76273	-4.74508	6.84845e-06	0.000451544	3.54271	Down
CXCR1	0.956094	6.71705	4.74339	6.89525e-06	0.000452549	3.5363	Up
THNSL1	-1.06518	4.13193	-4.74311	6.90326e-06	0.000452549	3.53521	Down
DAPK2	0.808404	6.9101	4.74237	6.92388e-06	0.000452604	3.5324	Up
ATP6V0C	0.813073	7.47698	4.73045	7.26499e-06	0.000473549	3.48714	Up
PTP4A1	1.08655	8.45753	4.72716	7.3621e-06	0.000478516	3.47464	Up
G0S2	1.30512	10.337	4.71722	7.66296e-06	0.00049666	3.43695	Up
PHLDA1	1.12698	6.54436	4.71433	7.7525e-06	0.000501043	3.42602	Up
FFAR2	1.08823	5.93647	4.70106	8.17749e-06	0.000527022	3.37581	Up
ZNF703	0.8107	6.00978	4.69953	8.22786e-06	0.000528779	3.37003	Up
MMRN2	0.988398	4.46616	4.69747	8.2964e-06	0.00053169	3.36223	Up
ASF1A	-1.29935	8.71014	-4.69148	8.49842e-06	0.000542568	3.3396	Down
DMXL2	1.38294	8.02503	4.69103	8.51357e-06	0.000542568	3.33792	Up
TNFAIP8L2	-1.22264	8.09133	-4.68145	8.84732e-06	0.000562272	3.30176	Down
EIF2B3	-0.721485	7.60179	-4.67548	9.06154e-06	0.000574291	3.27926	Down
SLC3A1	-0.989602	6.37776	-4.67322	9.14372e-06	0.000576563	3.27077	Down
SPON1	-1.12995	6.64419	-4.67311	9.14779e-06	0.000576563	3.27035	Down
CD68	0.832361	5.76565	4.67024	9.25383e-06	0.000581644	3.25951	Up
CTD-3025N20.3	-1.12531	4.7039	-4.66722	9.3663e-06	0.0005871	3.24815	Down
CENPU	1.37921	8.29959	4.6636	9.50286e-06	0.000594032	3.23454	Up
EREG	1.26715	7.182	4.66292	9.52892e-06	0.000594038	3.23197	Up
HAUS3	1.05392	8.87305	4.66025	9.63094e-06	0.000598767	3.22195	Up
RPH3A	1.08236	4.46461	4.65844	9.70101e-06	0.000600592	3.21514	Up
ARRDC4	1.32647	5.8034	4.65814	9.71279e-06	0.000600592	3.214	Up
FTH1P5	0.653071	11.5264	4.65582	9.80327e-06	0.000604553	3.20528	Up
TCEB3-AS1	-0.973027	6.94067	-4.65023	1.00244e-05	0.000616528	3.18431	Down
METTL1	-0.673481	5.82391	-4.64798	1.01151e-05	0.00061848	3.17584	Down
KIAA1598	1.1031	6.4035	4.64786	1.01198e-05	0.00061848	3.1754	Up
GZMB	1.8234	7.13591	4.64743	1.01372e-05	0.00061848	3.17379	Up
FAM50B	-0.63933	6.6009	-4.64613	1.019e-05	0.000619706	3.16891	Down
NUP43	-1.14848	7.8018	-4.6456	1.02115e-05	0.000619706	3.16693	Down
SPARCL1	1.37702	5.51273	4.64203	1.03581e-05	0.000626939	3.15353	Up
GTF2E1	-0.959268	8.1606	-4.63821	1.0517e-05	0.000634878	3.13922	Down
DYRK4	-0.857578	7.74001	-4.63739	1.05515e-05	0.000635284	3.13614	Down
LOC284454	1.13866	10.5569	4.63452	1.06731e-05	0.000640916	3.12537	Up
METTL2A	-0.777634	7.98455	-4.63191	1.07846e-05	0.000645916	3.11561	Down
TAGAP	0.961094	8.11314	4.62416	1.11227e-05	0.000661776	3.08659	Up
COX11	-1.05524	7.6968	-4.62357	1.11486e-05	0.000661776	3.08441	Down
LINC01128	-0.80687	7.45259	-4.62169	1.12327e-05	0.000664062	3.07735	Down
CLEC12A	1.50523	6.62889	4.62075	1.12748e-05	0.000664836	3.07383	Up
GCA	1.30927	8.02945	4.61344	1.16075e-05	0.000680941	3.04651	Up
SERPING1	0.83912	5.67629	4.61151	1.16967e-05	0.000684419	3.03931	Up
MTMR10	0.64072	6.50247	4.6074	1.18893e-05	0.000693915	3.02397	Up
KBTBD3	-0.915546	6.85467	-4.60226	1.21346e-05	0.000706431	3.00478	Down
LOC283357	-1.35311	8.17931	-4.60118	1.21867e-05	0.000707666	3.00075	Down
METTL21B	-1.05301	7.1127	-4.59792	1.23453e-05	0.000715059	2.98861	Down
TNFAIP3	1.54822	10.2777	4.5962	1.24297e-05	0.000716985	2.98221	Up
TNF	1.26586	7.9932	4.5947	1.25039e-05	0.000716985	2.97662	Up
ADAMTS1	0.858415	4.62927	4.59323	1.25768e-05	0.00071774	2.97115	Up
ZNF382	-1.23802	7.08525	-4.59318	1.25798e-05	0.00071774	2.97093	Down
RP11-140I16.3	-1.26891	6.03866	-4.59141	1.26682e-05	0.000720986	2.96436	Down
FGR	1.76024	8.51335	4.58616	1.29343e-05	0.000734304	2.94483	Up
TLR4	0.869886	5.84643	4.57892	1.33105e-05	0.000751197	2.9179	Up
CTB-31O20.2	1.34549	7.82546	4.57855	1.33304e-05	0.000751197	2.9165	Up
GRASP	0.678962	7.10168	4.57703	1.34108e-05	0.000752678	2.91085	Up
DGAT2	0.991266	6.4344	4.57681	1.34225e-05	0.000752678	2.91004	Up
NOG	-1.21295	7.08408	-4.57141	1.3712e-05	0.000767033	2.89	Down
CD200R1	-0.685377	5.52805	-4.5687	1.38602e-05	0.000772557	2.87991	Down
FBP1	0.649595	6.21457	4.56837	1.38783e-05	0.000772557	2.87868	Up
OGG1	-0.65256	7.26525	-4.56769	1.39156e-05	0.000772756	2.87616	Down
SERPINB8	1.10089	4.29989	4.5664	1.39865e-05	0.000774811	2.87139	Up
RP11-747H7.3	-1.03659	8.82531	-4.562	1.42317e-05	0.000786493	2.85507	Down
DUSP6	1.33878	8.51779	4.5574	1.44927e-05	0.00079804	2.83801	Up
BGN	0.663856	6.16731	4.55709	1.45104e-05	0.00079804	2.83686	Up
RIC8B	-0.701689	6.97951	-4.55541	1.46069e-05	0.000801416	2.83064	Down
CASP10	-0.719997	8.2497	-4.55035	1.49013e-05	0.000814597	2.81191	Down
CTC-510F12.4	1.24544	7.49876	4.55006	1.49183e-05	0.000814597	2.81083	Up
RP1-193H18.2	-1.01064	7.08618	-4.54928	1.49646e-05	0.000815177	2.80793	Down
TNFSF12-TNFSF13	0.989339	5.59756	4.54467	1.52389e-05	0.000826851	2.79088	Up
HTRA1	0.9962	5.87866	4.54447	1.52512e-05	0.000826851	2.79012	Up
CEBPB	1.36814	9.48371	4.53744	1.56792e-05	0.000846051	2.76414	Up
RP11-635N19.1	-0.654082	6.25262	-4.53431	1.58739e-05	0.000854538	2.75256	Down
AB488780	-1.45283	8.3413	-4.53143	1.60545e-05	0.000862232	2.74194	Down
IL23R	-1.32833	5.98555	-4.52095	1.67301e-05	0.000896414	2.70326	Down
FCGR1B	1.23867	6.17168	4.51901	1.68577e-05	0.000901139	2.69613	Up
TFEC	1.46964	6.17984	4.51295	1.72635e-05	0.000920679	2.67382	Up
SH3TC1	1.00531	6.40538	4.51235	1.73043e-05	0.000920709	2.6716	Up
EIF1AY	2.47446	7.27921	4.50906	1.75291e-05	0.000930505	2.65949	Up
CALCRL	1.05153	3.54703	4.50323	1.79347e-05	0.000949458	2.63803	Up
WTAP	0.975325	5.19251	4.50274	1.79691e-05	0.000949458	2.63624	Up
LIF	1.01106	5.50776	4.50012	1.81544e-05	0.000956973	2.62661	Up
TMOD4	-0.61208	6.17777	-4.49955	1.8195e-05	0.000956973	2.62452	Down
GIN1	-1.13212	5.96154	-4.49584	1.84616e-05	0.000968768	2.61087	Down
ECRP	0.620983	5.83914	4.49508	1.85166e-05	0.000969432	2.60808	Up
LOC151657	-0.797298	6.89197	-4.49199	1.87419e-05	0.000977224	2.59674	Down
GEMIN6	-0.933201	7.93654	-4.49187	1.87509e-05	0.000977224	2.59629	Down
TRMT1L	-1.29437	7.56841	-4.48817	1.90242e-05	0.000988656	2.58272	Down
SLC2A3	1.21318	10.5125	4.48774	1.90567e-05	0.000988656	2.58112	Up
HMG20A	-1.02525	8.5828	-4.48057	1.95983e-05	0.00101445	2.55484	Down
ATG4C	-0.892114	6.02563	-4.47684	1.98856e-05	0.001027	2.54119	Down
CCDC65	-1.1831	8.43916	-4.47194	2.027e-05	0.0010445	2.52324	Down
OR52K3P	1.20739	3.74511	4.47024	2.04049e-05	0.00104909	2.51702	Up
GZMA	-1.09386	11.1503	-4.46762	2.06151e-05	0.00105752	2.50741	Down
OAS2	-1.06018	8.7686	-4.45489	2.16638e-05	0.00110883	2.4609	Down
SNIP1	0.667036	8.66984	4.45021	2.20619e-05	0.00112485	2.44383	Up
FES	0.648075	5.65547	4.44949	2.21243e-05	0.00112485	2.44118	Up
DUSP10	0.813762	7.25471	4.44535	2.24835e-05	0.00114058	2.42609	Up
ZNF595	-0.822428	5.64651	-4.4401	2.2947e-05	0.00115975	2.40697	Down
CCNJL	0.721561	7.00652	4.43992	2.29629e-05	0.00115975	2.40632	Up
MPEG1	1.88571	7.79087	4.42859	2.39968e-05	0.00120664	2.36505	Up
PTPRE	1.21034	6.86291	4.42399	2.44282e-05	0.00122564	2.34836	Up
LINC01000	0.963244	8.58967	4.42236	2.45837e-05	0.00123074	2.34241	Up
FXYD6	0.76346	5.56298	4.42124	2.46901e-05	0.00123337	2.33836	Up
NFKBIE	0.658596	7.65294	4.42007	2.4803e-05	0.00123631	2.33409	Up
ABHD14A	-0.621269	6.76007	-4.41671	2.51281e-05	0.0012498	2.32189	Down
NSG1	-1.02518	7.17593	-4.41077	2.57128e-05	0.00127334	2.30035	Down
REPS2	0.744455	6.70909	4.41016	2.57735e-05	0.00127359	2.29814	Up
PYGO2	-0.974764	9.86989	-4.40809	2.59809e-05	0.00127672	2.29063	Down
ORM1	1.01814	6.34776	4.40717	2.60735e-05	0.00127672	2.2873	Up
EGR3	1.3565	7.7922	4.40711	2.60799e-05	0.00127672	2.28707	Up
ZFAND4	-0.876045	7.31365	-4.4068	2.61111e-05	0.00127672	2.28595	Down
EMR3	0.823628	5.86456	4.40675	2.61159e-05	0.00127672	2.28578	Up
FSTL1	0.970062	5.44054	4.4019	2.6611e-05	0.00129815	2.26819	Up
WLS	1.38363	6.10805	4.39936	2.68733e-05	0.00130816	2.259	Up
LEO1	-1.00645	7.42663	-4.39733	2.70852e-05	0.00131568	2.25165	Down
DUSP7	-1.09736	8.6434	-4.39509	2.73202e-05	0.00132428	2.24356	Down
TTC16	-0.882147	6.6803	-4.39325	2.75153e-05	0.00133092	2.23689	Down
HIST2H2BE	1.09956	9.71457	4.39153	2.76991e-05	0.00133318	2.23066	Up
KLF10	1.12177	9.10721	4.39137	2.77164e-05	0.00133318	2.23007	Up
DUSP2	0.911909	6.79467	4.39117	2.7737e-05	0.00133318	2.22938	Up
HERC3	0.815605	7.76303	4.38627	2.82676e-05	0.00135472	2.21164	Up
SAT1	1.14154	10.9804	4.38594	2.83035e-05	0.00135472	2.21045	Up
ZNF260	-1.1547	8.5797	-4.3847	2.84392e-05	0.00135837	2.20597	Down
CSF1R	1.07136	5.40401	4.38388	2.85285e-05	0.0013598	2.20303	Up
LOC101927069	1.25037	6.81748	4.37943	2.90227e-05	0.00137476	2.18695	Up
PRKCQ-AS1	-0.869163	7.83159	-4.37824	2.91565e-05	0.00137825	2.18265	Down
LY96	0.989932	9.97541	4.37225	2.98375e-05	0.00140753	2.16104	Up
RBM38	0.822767	9.5465	4.36699	3.04471e-05	0.00143333	2.14211	Up
LILRA5	0.747907	5.74635	4.36529	3.06471e-05	0.00143978	2.13598	Up
CCL14	1.18734	5.31675	4.36118	3.11366e-05	0.0014568	2.12115	Up
PRAM1	0.737446	5.88764	4.3561	3.17498e-05	0.00147944	2.1029	Up
LINC01272	0.705376	4.87182	4.35367	3.20479e-05	0.00149029	2.09415	Up
ZNF326	0.876989	7.7592	4.34957	3.25571e-05	0.0015109	2.0794	Up
LONRF1	0.816403	7.83075	4.34296	3.33934e-05	0.00154658	2.05567	Up
ATPAF1	-1.06237	7.76987	-4.3419	3.35295e-05	0.00154974	2.05187	Down
HOXB-AS1	-1.0489	6.88487	-4.34033	3.37325e-05	0.00155598	2.04622	Down
RP11-722E23.2	-0.988516	6.43324	-4.33799	3.40364e-05	0.00156684	2.03783	Down
LINC00526	-0.831669	5.86136	-4.33423	3.45296e-05	0.00158317	2.02437	Down
C2orf44	-0.854162	7.96845	-4.33095	3.49671e-05	0.00159809	2.01259	Down
RP11-119F7.5	-0.826239	5.78825	-4.33043	3.50367e-05	0.00159809	2.01073	Down
MORN4	-0.78158	6.41106	-4.33022	3.50644e-05	0.00159809	2.00999	Down
LOC157562	-0.704933	6.5382	-4.32886	3.52478e-05	0.00160325	2.00511	Down
CCRN4L	1.2388	8.44535	4.31548	3.70983e-05	0.00168407	1.95726	Up
LOC101928916	1.00635	6.2714	4.31316	3.74284e-05	0.00169569	1.94897	Up
HPCAL4	-0.830877	5.07573	-4.30816	3.81513e-05	0.00172503	1.93109	Down
LMO2	0.909254	6.45339	4.30587	3.8485e-05	0.00173326	1.92294	Up
ADRB2	-0.946629	8.90363	-4.30197	3.90619e-05	0.00175579	1.90903	Down
TCRVA15	-0.981355	7.09824	-4.3013	3.91631e-05	0.00175689	1.90661	Down
HCK	1.1327	7.01182	4.29968	3.94055e-05	0.0017643	1.90084	Up
NRGN	1.17488	7.48302	4.29843	3.95928e-05	0.00176705	1.89641	Up
P2RX1	0.894562	5.87164	4.29825	3.96213e-05	0.00176705	1.89574	Up
SBK1	-0.857578	6.8233	-4.29487	4.01341e-05	0.00178644	1.88372	Down
PLEK	1.10911	8.13249	4.29072	4.07733e-05	0.00181136	1.86895	Up
CFP	1.25108	6.80437	4.28997	4.08912e-05	0.00181308	1.86625	Up
UBE2T	-0.728942	6.87897	-4.28246	4.20758e-05	0.001862	1.83956	Down
FAM171A1	-0.992439	8.43273	-4.27927	4.25892e-05	0.00188108	1.82822	Down
TMEM169	-0.994041	6.73436	-4.27488	4.3306e-05	0.00190905	1.81262	Down
PRDM1	0.858713	7.69356	4.27436	4.3392e-05	0.00190917	1.81077	Up
SLC25A33	0.774765	7.71151	4.27164	4.38425e-05	0.00192529	1.80112	Up
OGN	1.04794	4.03153	4.26989	4.41346e-05	0.0019344	1.79491	Up
RAB8B	0.916076	8.98988	4.26801	4.44511e-05	0.00194083	1.78824	Up
B3GNT5	0.715732	5.60474	4.26583	4.48216e-05	0.00195328	1.78048	Up
MOP-1	1.11873	4.72579	4.25899	4.59983e-05	0.00200075	1.75627	Up
GFOD1	1.02152	5.4535	4.25741	4.62744e-05	0.00200894	1.75068	Up
LINC00959	-0.96805	6.8815	-4.25258	4.71301e-05	0.00203835	1.73357	Down
CLEC4A	1.2569	6.79325	4.251	4.7412e-05	0.00204668	1.728	Up
MS4A6A	1.51108	6.77795	4.24825	4.79094e-05	0.00206426	1.71825	Up
ZNF652	-0.8227	7.91501	-4.24534	4.84391e-05	0.0020793	1.70798	Down
BCDIN3D	-0.858114	5.99741	-4.24478	4.85429e-05	0.0020793	1.70598	Down
PLXNB2	0.602998	5.06356	4.24435	4.86211e-05	0.0020793	1.70447	Up
AMIGO2	-1.15756	7.27455	-4.24435	4.86221e-05	0.0020793	1.70446	Down
USP21	-0.706793	7.01524	-4.23249	5.08501e-05	0.00217052	1.66262	Down
ZNF792	-1.22334	6.34931	-4.23168	5.10073e-05	0.00217318	1.65973	Down
NCF2	1.27417	8.63512	4.22931	5.14651e-05	0.00218861	1.65139	Up
TMEM60	-1.13147	7.82664	-4.2278	5.17589e-05	0.00219702	1.64608	Down
LINC00892	-0.95851	5.33544	-4.22485	5.23393e-05	0.00221344	1.63567	Down
CPPED1	0.957384	7.5787	4.22358	5.25905e-05	0.00221996	1.6312	Up
SEPT9	-0.616928	7.71449	-4.22265	5.27752e-05	0.00222365	1.62792	Down
MARC1	0.978993	5.80459	4.21889	5.35285e-05	0.0022502	1.61469	Up
LOC285740	-0.68882	4.2191	-4.21814	5.3681e-05	0.0022502	1.61204	Down
NUPL2	-0.876394	8.73572	-4.21804	5.37002e-05	0.0022502	1.6117	Down
NHLRC2	-0.856871	8.85493	-4.21724	5.38627e-05	0.00225288	1.60888	Down
RIOK3	0.764092	8.4176	4.21592	5.41317e-05	0.00226	1.60423	Up
FNIP1	1.00105	7.15706	4.21538	5.42406e-05	0.00226042	1.60236	Up
EGR2	0.887319	5.89761	4.21319	5.46899e-05	0.00227426	1.59466	Up
PRSS35	-1.22947	5.41533	-4.2128	5.47715e-05	0.00227426	1.59326	Down
SIRPB2	0.994562	6.41536	4.21029	5.52901e-05	0.00229163	1.58447	Up
KLF4	0.801807	6.44141	4.20971	5.54119e-05	0.00229253	1.58241	Up
GPX3	0.869875	3.87006	4.19432	5.87135e-05	0.00242154	1.5284	Up
LOC101927151	-0.980625	8.23674	-4.19419	5.87419e-05	0.00242154	1.52795	Down
LOC101927929	-1.02866	8.81341	-4.19322	5.89573e-05	0.00242605	1.52454	Down
MAPK1IP1L	0.859106	6.84304	4.19273	5.90654e-05	0.00242614	1.52283	Up
LOC100134937	-0.894118	6.96721	-4.18959	5.97656e-05	0.00244707	1.51183	Down
CTDSPL	0.628794	5.13447	4.18948	5.9789e-05	0.00244707	1.51147	Up
BC047364	-0.809742	5.87916	-4.18822	6.00746e-05	0.00245437	1.50702	Down
IGSF6	1.03532	7.38035	4.18732	6.02756e-05	0.00245809	1.50391	Up
VSIG4	0.645739	4.48154	4.18686	6.03805e-05	0.00245809	1.50228	Up
CYP4F2	0.722554	4.80758	4.1859	6.05984e-05	0.00246137	1.49892	Up
POP5	-1.04715	9.24456	-4.18556	6.06762e-05	0.00246137	1.49773	Down
PELI2	1.08825	8.71979	4.18234	6.1412e-05	0.00248681	1.48648	Up
GVINP1	-1.2471	8.4965	-4.18164	6.15753e-05	0.00248901	1.48401	Down
CTA-29F11.1	1.13875	8.0199	4.1787	6.22563e-05	0.00250988	1.47375	Up
CETN3	-1.0766	6.59908	-4.17832	6.23454e-05	0.00250988	1.47241	Down
LOC100505549	-0.734771	9.62532	-4.178	6.24206e-05	0.00250988	1.47129	Down
ECHDC3	0.669599	6.13609	4.17672	6.27208e-05	0.00251081	1.46681	Up
WDR92	-0.765848	7.17408	-4.17603	6.28821e-05	0.00251081	1.46442	Down
ZNF140	-0.801689	8.79532	-4.17583	6.29298e-05	0.00251081	1.46371	Down
GLS	-1.01073	9.38441	-4.17578	6.29406e-05	0.00251081	1.46355	Down
UBXN10-AS1	-0.820839	7.60003	-4.17556	6.29924e-05	0.00251081	1.46278	Down
ZNF420	-0.914097	5.66138	-4.17374	6.34239e-05	0.00252361	1.45641	Down
AOAH	0.867581	7.86085	4.17274	6.36612e-05	0.00252865	1.45293	Up
SLC31A2	1.04553	8.08874	4.17156	6.39445e-05	0.0025355	1.44879	Up
SLAMF1	-0.73404	7.31317	-4.17078	6.41313e-05	0.00253601	1.44607	Down
LOC643072	0.846598	5.91219	4.17023	6.42634e-05	0.00253601	1.44415	Up
PGBD2	-0.745034	6.94251	-4.17012	6.42897e-05	0.00253601	1.44377	Down
RP11-732A19.1	-0.945366	7.33623	-4.16836	6.47149e-05	0.00254839	1.43762	Down
CD302	1.16109	9.34636	4.16736	6.49577e-05	0.00255355	1.43413	Up
LRRC25	0.677908	5.06008	4.16508	6.55129e-05	0.00256773	1.42619	Up
CREBL2	-0.686862	7.75757	-4.16346	6.59104e-05	0.00257772	1.42055	Down
A2M-AS1	-1.23582	8.82141	-4.15772	6.73402e-05	0.00262914	1.40054	Down
TARP	-1.09767	9.55385	-4.15639	6.76751e-05	0.00263771	1.39591	Down
MEX3C	0.891927	5.25425	4.15557	6.78833e-05	0.00264133	1.39305	Up
NME8	1.06181	5.31002	4.15466	6.81159e-05	0.00264588	1.38986	Up
SHQ1	-1.01281	9.46053	-4.15348	6.8417e-05	0.00265307	1.38575	Down
C9orf85	-0.839109	5.93962	-4.15134	6.89647e-05	0.00266718	1.37832	Down
RAMP2	0.629377	4.71328	4.15115	6.9014e-05	0.00266718	1.37765	Up
PRPSAP2	-1.01794	8.80055	-4.1471	7.00649e-05	0.00270323	1.36356	Down
NAPG	0.811622	7.83763	4.14601	7.03482e-05	0.00270959	1.3598	Up
FURIN	0.970267	9.1018	4.14506	7.05994e-05	0.00271469	1.35648	Up
TBC1D8	0.9569	5.83879	4.1378	7.25366e-05	0.00278451	1.33125	Up
DBP	-0.747797	6.65068	-4.13369	7.36546e-05	0.00282261	1.31699	Down
UBASH3A	-0.888574	7.99989	-4.13325	7.37759e-05	0.00282261	1.31546	Down
RBM12B	-0.903203	5.88037	-4.11969	7.75905e-05	0.00295168	1.26848	Down
LAX1	-0.751126	7.74053	-4.11943	7.76656e-05	0.00295168	1.26758	Down
GAS7	0.848234	6.7273	4.11889	7.78199e-05	0.00295264	1.26573	Up
CYP2E1	-0.990734	5.93142	-4.11224	7.97664e-05	0.00302148	1.24272	Down
CD1D	1.24496	6.20565	4.11094	8.01514e-05	0.00303105	1.23823	Up
LOXL1-AS1	-1.07061	7.67968	-4.10951	8.0577e-05	0.00304211	1.2333	Down
PID1	1.24561	4.83133	4.10307	8.25244e-05	0.00310196	1.21105	Up
GEMIN5	-1.04918	6.38582	-4.10196	8.28659e-05	0.00310801	1.20721	Down
CTGF	0.876833	5.62268	4.09971	8.35574e-05	0.00312839	1.19947	Up
SMKR1	-0.86021	5.12606	-4.09924	8.3705e-05	0.00312839	1.19782	Down
BMPR1A	-0.827329	8.09519	-4.09887	8.38193e-05	0.00312839	1.19655	Down
GJB6	1.03987	5.41999	4.09782	8.41462e-05	0.00313547	1.19293	Up
ZNF24	0.823638	7.41011	4.09736	8.42889e-05	0.00313568	1.19135	Up
FHDC1	0.790631	4.75328	4.09575	8.47928e-05	0.0031442	1.1858	Up
MRPS28	-0.768259	7.64641	-4.0915	8.61355e-05	0.00318882	1.17117	Down
ACPP	0.948836	4.0782	4.08912	8.68984e-05	0.00320669	1.16296	Up
SGK223	-0.819763	7.19549	-4.08536	8.81127e-05	0.00324627	1.15004	Down
ABCF2	-0.627661	7.76411	-4.08022	8.98027e-05	0.00330321	1.13235	Down
HSPA6	0.784428	6.99272	4.07819	9.04793e-05	0.00332275	1.12537	Up
ATXN1	0.978786	7.7697	4.07218	9.25056e-05	0.00339172	1.10475	Up
CAMTA1	-1.20143	9.16809	-4.07069	9.30153e-05	0.00340496	1.09963	Down
NIF3L1	-0.93416	8.65725	-4.06675	9.43788e-05	0.00344935	1.08609	Down
SMYD4	-0.841304	7.27275	-4.06483	9.50469e-05	0.00346025	1.07953	Down
BCCIP	-0.783374	7.84156	-4.06459	9.51307e-05	0.00346025	1.07871	Down
AV8S2A1N1T	-0.686728	5.83925	-4.06125	9.63095e-05	0.00348678	1.06725	Down
LINC00936	0.968798	7.94711	4.06073	9.64934e-05	0.00348678	1.06547	Up
TTTY15	1.34267	5.89165	4.06047	9.65872e-05	0.00348678	1.06457	Up
FAM3C	-0.756217	8.06682	-4.06037	9.6622e-05	0.00348678	1.06423	Down
JUNB	0.861647	11.147	4.05359	9.90619e-05	0.00355241	1.04103	Up
LOC101927974	-0.680215	6.02853	-4.04704	0.000101474	0.00362752	1.01865	Down
FARS2	-0.732484	8.73467	-4.04435	0.000102482	0.00365786	1.00945	Down
CFH	-0.946254	6.29194	-4.04165	0.000103505	0.0036886	1.00021	Down
APLP2	0.691128	9.90329	4.04043	0.00010397	0.00369418	0.996041	Up
ELP2	-0.814073	7.24002	-4.04039	0.000103984	0.00369418	0.995914	Down
SGK1	1.15511	10.6578	4.03793	0.000104928	0.00372193	0.987512	Up
HSPC081	0.63675	5.00386	4.03182	0.000107303	0.00380029	0.966693	Up
GK3P	0.758433	5.86777	4.02943	0.000108246	0.00382777	0.958555	Up
AMIGO1	-0.997749	7.61767	-4.02885	0.000108479	0.00382932	0.95656	Down
ZNF419	-1.00396	7.03212	-4.02775	0.000108915	0.00383364	0.952829	Down
RP4-614O4.12	-0.864746	7.24881	-4.02255	0.000111009	0.00389534	0.935124	Down
MRPL18	-0.697872	9.20552	-4.01866	0.000112599	0.0039451	0.921899	Down
LOC100506990	-0.623025	8.3395	-4.01696	0.0001133	0.00396058	0.916126	Down
LBH	-0.971578	10.429	-4.01346	0.000114762	0.00399639	0.904213	Down
RBM7	0.789317	7.84066	4.00431	0.000118661	0.00411963	0.873157	Up
MS4A7	1.3596	5.40331	4.00371	0.000118921	0.00412242	0.871118	Up
AX746755	-1.01618	7.43861	-4.00107	0.000120072	0.00415603	0.862165	Down
SDC2	0.823324	4.93169	4	0.000120539	0.00416588	0.858561	Up
NPL	1.07845	6.18869	3.99553	0.000122521	0.00421528	0.843403	Up
NRF1	-0.75337	7.84253	-3.99021	0.000124916	0.00429123	0.825414	Down
MBOAT7	0.917218	6.82883	3.98518	0.000127224	0.00435966	0.808406	Up
PLEKHG2	0.609253	7.28685	3.98064	0.000129346	0.00442349	0.793039	Up
COTL1	0.974383	8.20595	3.97846	0.000130373	0.00445193	0.785698	Up
HDDC3	-0.669805	7.54371	-3.97712	0.000131009	0.00446374	0.781175	Down
ARID5A	0.696445	7.21345	3.97677	0.000131178	0.00446374	0.779976	Up
TCF7	-0.792989	7.38652	-3.9765	0.000131304	0.00446374	0.779088	Down
FGL2	1.2426	7.30106	3.96593	0.000136439	0.00462991	0.743456	Up
EIF4G3	0.976731	5.89715	3.96562	0.000136596	0.00462991	0.742387	Up
TCEA3	-0.725671	7.20659	-3.96198	0.00013841	0.00468444	0.73014	Down
ZFC3H1	0.911097	8.6412	3.96094	0.000138933	0.00468783	0.726635	Up
ATF7IP2	-0.768804	10.278	-3.95773	0.000140558	0.00472914	0.715844	Down
GZF1	0.917454	7.94452	3.95656	0.000141156	0.00474232	0.711897	Up
CAV2	0.821783	4.39765	3.95189	0.00014356	0.00480895	0.696222	Up
ZNF404	-0.897082	4.26861	-3.94988	0.000144608	0.00483697	0.68947	Down
DUSP1	1.2652	10.5928	3.94871	0.000145219	0.00484618	0.685553	Up
LOC100132891	-0.948447	6.29624	-3.94855	0.000145307	0.00484618	0.684993	Down
TDRKH	-0.839048	5.45358	-3.94745	0.000145885	0.00485253	0.681306	Down
QKI	0.765936	5.57615	3.94738	0.000145921	0.00485253	0.681077	Up
BTLA	-1.05618	8.03876	-3.94657	0.000146351	0.00485975	0.678348	Down
HCG8	-0.862547	6.15321	-3.94537	0.000146989	0.00486297	0.674313	Down
HMOX1	0.914025	5.35199	3.94506	0.000147153	0.00486297	0.673277	Up
CYBB	0.940115	7.08603	3.94478	0.000147298	0.00486297	0.67236	Up
DEFA1	1.69407	7.63949	3.94079	0.000149439	0.00491944	0.65897	Up
STK17B	1.1601	10.0772	3.93759	0.000151177	0.0049695	0.64824	Up
AMPD2	0.900788	9.26444	3.93634	0.000151861	0.00498484	0.644047	Up
KDM5D	2.48763	8.1178	3.93542	0.000152363	0.00499414	0.640987	Up
GTF2H1	-0.825328	9.13309	-3.93452	0.00015286	0.00500328	0.637962	Down
PDE9A	-0.648909	5.52011	-3.93124	0.000154681	0.00505565	0.626973	Down
ZFAND2A	0.767833	9.43029	3.93012	0.000155308	0.00506166	0.623224	Up
LINC00612	-0.727256	4.50565	-3.92567	0.000157818	0.00512044	0.608346	Down
OSER1	0.989476	9.69285	3.92496	0.000158224	0.00512044	0.605962	Up
ATP8B4	0.980684	4.67786	3.92495	0.00015823	0.00512044	0.605928	Up
POLR3K	-0.649624	7.46447	-3.92371	0.000158939	0.00512887	0.60178	Down
VPS72	-0.92381	7.66643	-3.92292	0.000159391	0.0051362	0.599147	Down
CARD11	-0.629972	6.93362	-3.91901	0.00016165	0.00519883	0.586093	Down
mir-223	1.34516	6.96318	3.91871	0.000161825	0.00519883	0.585088	Up
NIPSNAP1	-0.654788	6.73418	-3.91838	0.000162016	0.00519883	0.583993	Down
DHFRL1	-0.776995	5.45248	-3.91553	0.000163688	0.00524513	0.574469	Down
SGMS2	1.1087	3.2559	3.91294	0.000165216	0.00528668	0.565853	Up
LOC101929855	-0.748459	6.80959	-3.91221	0.000165653	0.00529327	0.563401	Down
RBM47	0.98117	7.09896	3.907	0.000168785	0.00538581	0.546033	Up
CTB-25B13.12	-0.77677	6.9365	-3.90355	0.000170891	0.00543577	0.534534	Down
ARL2	-0.603131	7.52076	-3.90327	0.000171063	0.00543577	0.533599	Down
CLEC1A	1.02183	3.36221	3.90282	0.000171335	0.00543684	0.532129	Up
FKBP5	0.767384	8.04353	3.89915	0.000173611	0.00549675	0.519891	Up
FANCF	-1.09004	8.28861	-3.899	0.000173703	0.00549675	0.5194	Down
ARL14EP	-0.710056	9.17521	-3.89695	0.000174983	0.00552959	0.512596	Down
MLLT10	-0.986331	7.51766	-3.89569	0.000175779	0.0055471	0.508385	Down
GJA1	1.53078	7.58294	3.88877	0.000180188	0.00567059	0.485421	Up
FBLN5	-0.901535	6.86476	-3.88773	0.000180861	0.00568397	0.481962	Down
ADIRF	0.658549	6.29688	3.88692	0.000181387	0.00569268	0.479271	Up
SETX	-1.02089	7.53268	-3.88479	0.000182776	0.0057284	0.472201	Down
MIR21	0.716568	9.65641	3.88432	0.000183085	0.00573024	0.470636	Up
RUVBL1	-0.672646	7.98624	-3.88299	0.000183955	0.00574961	0.466241	Down
RPS4Y1	2.52993	9.81379	3.88096	0.000185297	0.00577577	0.459504	Up
ABHD5	0.907425	6.61778	3.87744	0.000187649	0.00583284	0.447815	Up
IFIH1	0.915092	6.48594	3.87683	0.000188053	0.00583284	0.445824	Up
LOC554206	-0.637136	4.15925	-3.87537	0.00018904	0.00584793	0.440973	Down
THYN1	-1.1082	8.23757	-3.87521	0.000189146	0.00584793	0.440455	Down
ETS2	1.06252	8.35403	3.87409	0.000189906	0.0058635	0.436739	Up
C6orf47	-0.689129	8.48233	-3.87051	0.000192353	0.00593106	0.424874	Down
NNT-AS1	-0.823515	7.45783	-3.86854	0.000193712	0.00596492	0.418353	Down
CD177	0.951539	4.13704	3.86431	0.000196656	0.00604743	0.404379	Up
LINC00324	-0.784016	7.70206	-3.8575	0.000201486	0.00618764	0.381904	Down
TSPAN5	-0.885278	9.12104	-3.85552	0.000202914	0.00622316	0.37536	Down
DAPK1	1.35937	7.89196	3.8533	0.000204522	0.00626407	0.368051	Up
BCL2L13	-0.909916	6.65137	-3.8521	0.000205402	0.00627421	0.364076	Down
RAB31	0.992144	7.9576	3.85103	0.000206188	0.00628985	0.360536	Up
TRAV20	-0.617627	7.06229	-3.84999	0.000206947	0.00630457	0.357136	Down
LINC01420	-0.988024	6.44954	-3.84849	0.000208058	0.00633	0.352177	Down
RIT1	0.914658	7.2023	3.84723	0.00020899	0.00634991	0.348037	Up
C14orf64	-0.655397	7.04236	-3.84185	0.000213026	0.00645735	0.330325	Down
MEST	-1.01071	5.31511	-3.84177	0.00021309	0.00645735	0.330047	Down
MRPS17	-0.721349	7.17487	-3.84128	0.00021346	0.00645997	0.328444	Down
SNCA	0.950411	5.8145	3.83884	0.000215317	0.00650759	0.320421	Up
C14orf119	-1.01528	8.99835	-3.83743	0.000216404	0.00653179	0.315762	Down
CLMN	0.917617	5.4687	3.8335	0.000219439	0.00660597	0.302869	Up
SEC62	-1.23096	7.22455	-3.83281	0.000219983	0.00661364	0.300578	Down
LRRK2	1.37654	8.83046	3.82819	0.000223612	0.00670515	0.285429	Up
COPA	0.635614	6.40751	3.82719	0.000224408	0.0067202	0.282141	Up
TREML4	1.27269	7.30658	3.82315	0.000227648	0.00680831	0.268875	Up
SYAP1	0.978379	9.48438	3.82248	0.000228185	0.00681545	0.266697	Up
ICAM4	0.634212	6.38078	3.8213	0.000229144	0.00683519	0.262812	Up
FLJ32255	-0.993335	8.31908	-3.81829	0.000231596	0.00689932	0.252965	Down
NRBF2	0.673824	7.67332	3.81531	0.000234051	0.00694799	0.243206	Up
RSRC2	0.655771	9.40004	3.81515	0.000234181	0.00694799	0.242696	Up
AOC3	0.802876	3.78148	3.81484	0.000234444	0.00694799	0.241654	Up
TUBB6	1.03771	5.13673	3.81307	0.000235911	0.00697341	0.235882	Up
ADCY7	0.625597	6.62305	3.80475	0.000242957	0.00715395	0.208657	Up
SPINK2	-0.644725	5.50011	-3.80339	0.00024412	0.00716976	0.204241	Down
ZNF232	-0.965768	6.68321	-3.80339	0.000244121	0.00716976	0.204238	Down
CEACAM4	0.752066	4.34946	3.80294	0.000244514	0.0071721	0.20275	Up
TMEM186	-0.744258	6.84815	-3.7976	0.000249167	0.00729922	0.185314	Down
LIN52	-0.83371	6.57172	-3.79639	0.000250226	0.00731735	0.181391	Down
SLPI	1.09355	6.07157	3.79617	0.000250426	0.00731735	0.180655	Up
RGS2	1.20197	10.5982	3.79394	0.000252399	0.00736076	0.173395	Up
KLHL15	0.841634	8.42146	3.79364	0.000252665	0.00736076	0.172421	Up
ATG3	0.803099	7.51068	3.79341	0.000252876	0.00736076	0.171649	Up
ZHX2	-0.936341	8.06621	-3.79271	0.000253497	0.00736945	0.169382	Down
SLC22A4	1.2041	5.36967	3.7913	0.000254763	0.00739684	0.164776	Up
RP11-190A12.8	-0.796539	5.27114	-3.78808	0.000257664	0.00746216	0.154304	Down
ERMN	0.826973	7.97115	3.78422	0.000261192	0.00755477	0.141731	Up
CAMP	0.60898	6.35952	3.78045	0.000264681	0.0076274	0.129465	Up
IL6	0.600265	5.70451	3.78042	0.000264704	0.0076274	0.129385	Up
ANKRD17	-0.659685	7.87353	-3.77899	0.000266045	0.00764679	0.124713	Down
MCAM	0.649919	6.59298	3.77855	0.000266459	0.00764907	0.123276	Up
RTP4	-0.803963	6.34957	-3.77548	0.000269343	0.00772218	0.113325	Down
RP11-226L15.5	-0.860508	6.17723	-3.77292	0.000271781	0.00778231	0.104997	Down
GPCPD1	0.834732	9.08944	3.76664	0.000277843	0.00793789	0.0846107	Up
SNAPC5	-0.867593	8.06021	-3.76475	0.000279686	0.00797873	0.0784987	Down
SMARCAL1	-0.723579	7.973	-3.76372	0.000280696	0.00799758	0.0751677	Down
IFI30	1.07285	9.603	3.76296	0.000281453	0.0079992	0.0726815	Up
ELN	0.638186	6.1702	3.76047	0.000283916	0.0080592	0.0646299	Up
MARS2	-0.809709	5.92073	-3.75874	0.00028564	0.00809809	0.0590365	Down
PVRL3	-0.770822	6.05265	-3.75614	0.000288255	0.00814197	0.0506159	Down
ZNF691	-0.72362	6.10465	-3.75538	0.00028903	0.00815377	0.048138	Down
ATG7	1.1065	7.47971	3.75375	0.000290677	0.00818008	0.042887	Up
SLC35F5	1.03492	5.87616	3.7529	0.000291547	0.00819154	0.0401272	Up
SDAD1	-0.747393	9.6223	-3.7485	0.000296073	0.00830129	0.0258976	Down
THEMIS	-0.931402	7.65986	-3.74811	0.000296476	0.00830241	0.0246418	Down
ZFYVE28	-0.698505	6.4915	-3.74284	0.000301983	0.0084423	0.00764449	Down
SULF1	0.630543	4.71929	3.74263	0.000302209	0.0084423	0.00695179	Up
ZNF443	-0.616531	6.70506	-3.73894	0.000306127	0.00854133	-0.00494417	Down
ABCC3	0.833685	4.42779	3.73741	0.000307774	0.0085768	-0.00989678	Up
ZNF185	0.913735	7.2339	3.73569	0.000309623	0.00860752	-0.0154269	Up
ID2	0.698611	9.68951	3.73568	0.000309629	0.00860752	-0.0154449	Up
GBP4	-0.866684	9.06783	-3.73448	0.000310935	0.00863336	-0.019333	Down
PKI55	-0.985352	6.68099	-3.73395	0.00031151	0.00863883	-0.021038	Down
UBE2L3	-0.855423	7.13781	-3.7324	0.000313198	0.00866791	-0.026028	Down
ZNF284	-0.798774	8.65593	-3.7301	0.000315719	0.0087133	-0.0334281	Down
CYBRD1	0.915504	3.85282	3.72777	0.00031829	0.00877369	-0.0409168	Up
TRIM5	-0.733794	8.53178	-3.72474	0.000321671	0.00885282	-0.0506715	Down
THAP9-AS1	0.66811	8.93723	3.72451	0.000321935	0.00885282	-0.0514269	Up
CSNK1D	0.940455	8.00438	3.72031	0.000326677	0.00896168	-0.0649236	Up
DDX52	0.760623	4.501	3.71593	0.000331692	0.00906664	-0.0789835	Up
LYN	0.900295	10.1038	3.71557	0.000332111	0.00906725	-0.0801478	Up
DPP4	-0.745909	8.05274	-3.7152	0.000332531	0.0090679	-0.0813142	Down
OMA1	-0.850203	8.61415	-3.71411	0.000333798	0.00908082	-0.0848254	Down
ABCB1	-0.899642	7.65079	-3.71235	0.00033585	0.00912579	-0.0904806	Down
TRG-AS1	-0.95456	10.2222	-3.70928	0.000339448	0.00921261	-0.100312	Down
DOCK5	0.944338	4.28662	3.70182	0.000348354	0.00942253	-0.124206	Up
ZNF785	-0.701174	6.76087	-3.7015	0.000348735	0.00942253	-0.125213	Down
LINC01093	0.654448	4.22859	3.70143	0.00034883	0.00942253	-0.125466	Up
RP3-525N10.2	0.870467	5.26233	3.70077	0.000349629	0.00943297	-0.127575	Up
DSTNP1	-0.889507	8.7337	-3.6969	0.000354347	0.00953778	-0.139941	Down
SESN3	0.86438	3.76303	3.69453	0.000357268	0.00960508	-0.147511	Up
GBP3	-0.970351	8.68246	-3.69402	0.0003579	0.00960874	-0.149141	Down
OBFC1	-0.760682	9.89125	-3.69375	0.000358244	0.00960874	-0.150027	Down
OR2A20P	-0.728888	7.4109	-3.69271	0.000359534	0.0096208	-0.153343	Down
CSF2RB	0.996439	8.99177	3.69214	0.000360246	0.00962655	-0.155167	Up
TNFRSF10C	0.664827	5.95368	3.68973	0.000363259	0.00967522	-0.162849	Up
AVPI1	0.67372	6.19648	3.68911	0.000364042	0.00968479	-0.164835	Up
BHLHE40	0.600518	6.1818	3.6825	0.000372464	0.00989733	-0.185922	Up
MAFG	0.708767	7.04056	3.6819	0.000373238	0.00990639	-0.187836	Up
DUSP4	0.968746	8.59525	3.67611	0.000380775	0.0100723	-0.206267	Up
TMEM99	-0.709509	8.06339	-3.67609	0.000380811	0.0100723	-0.206353	Down
DFFB	-0.840518	9.22615	-3.67513	0.00038207	0.0100823	-0.209397	Down
PLK2	0.675336	5.17748	3.67443	0.000382997	0.0100951	-0.211631	Up
HP	0.76709	6.87354	3.67314	0.000384703	0.0101285	-0.215728	Up
UTY	0.728214	7.67909	3.67229	0.000385839	0.0101467	-0.218445	Up
JPX	-0.78799	8.04633	-3.67076	0.000387879	0.0101836	-0.223306	Down
MRPL45P2	-0.786677	8.07814	-3.67057	0.000388134	0.0101836	-0.223911	Down
SNAI3-AS1	-0.827081	6.59395	-3.66976	0.000389213	0.0102002	-0.22647	Down
ICAM2	-0.826407	9.39932	-3.66881	0.000390501	0.0102223	-0.229514	Down
TRMT12	-0.80622	8.4562	-3.66653	0.000393581	0.0102911	-0.236757	Down
AV4S1	-0.767269	5.98978	-3.66469	0.000396078	0.0103446	-0.242583	Down
THAP11	-0.669435	8.56404	-3.66333	0.000397939	0.0103813	-0.246902	Down
GDPGP1	-0.704692	4.23193	-3.66266	0.000398859	0.0103859	-0.24903	Down
GOPC	-0.658576	9.03436	-3.66226	0.000399411	0.0103859	-0.250305	Down
SSH1	0.751632	5.72514	3.66221	0.000399476	0.0103859	-0.250456	Up
LINC00920	-0.656076	6.40154	-3.66063	0.000401666	0.010431	-0.255492	Down
LST1	0.730713	9.407	3.65945	0.000403293	0.0104557	-0.259218	Up
CTC-471J1.2	-0.950848	6.05838	-3.65927	0.000403549	0.0104557	-0.259803	Down
MSH2	-0.653595	7.74485	-3.65884	0.000404147	0.0104557	-0.261166	Down
RPL31	-0.889419	7.36939	-3.65862	0.000404445	0.0104557	-0.261847	Down
RTN1	1.10073	4.28656	3.65668	0.000407156	0.0104962	-0.268001	Up
ZNF740	-0.650657	6.06363	-3.65652	0.000407386	0.0104962	-0.268522	Down
YBX3	0.840845	9.09152	3.65588	0.000408279	0.0105073	-0.270539	Up
AREG	0.936682	4.29333	3.65483	0.000409755	0.0105335	-0.273864	Up
HOTS	0.935486	7.21684	3.65244	0.000413146	0.0105968	-0.281455	Up
RLN1	-0.894269	6.30626	-3.65201	0.000413761	0.0106007	-0.282826	Down
LOC101927482	-0.733398	5.0788	-3.6482	0.000419211	0.0107283	-0.294881	Down
KIR2DL5A	0.659972	5.10232	3.64779	0.000419797	0.0107313	-0.296167	Up
ZBTB10	0.970514	6.39402	3.64513	0.00042365	0.0108177	-0.304582	Up
IER5	1.01549	8.96036	3.64167	0.000428726	0.010923	-0.315551	Up
TNFSF13	0.822613	6.78209	3.64071	0.000430132	0.0109466	-0.318566	Up
PRKCD	0.69607	6.7211	3.64027	0.000430781	0.0109509	-0.319953	Up
ZNF189	-1.03686	7.02273	-3.63926	0.000432285	0.010977	-0.323163	Down
CD300LB	0.809518	5.68854	3.63769	0.000434619	0.0110118	-0.328121	Up
LOC145474	0.835336	7.97594	3.63711	0.00043548	0.0110214	-0.329944	Up
PIK3C2B	-0.764005	9.36266	-3.63496	0.000438706	0.0110908	-0.336739	Down
VSTM1	0.786631	5.55304	3.63458	0.00043928	0.011093	-0.337944	Up
TTC39B	-0.830346	8.38898	-3.63213	0.000442977	0.0111716	-0.345661	Down
CAPZA2	0.684833	4.39707	3.63187	0.000443369	0.0111716	-0.346473	Up
PNPLA4	-0.641294	6.54523	-3.63128	0.000444265	0.0111819	-0.348332	Down
NOL4L	-0.621523	5.84386	-3.62999	0.000446243	0.0112193	-0.352424	Down
LOC101928371	0.614492	6.40831	3.62932	0.000447265	0.0112327	-0.354528	Up
CDC42EP4	0.799521	5.94023	3.62799	0.00044931	0.0112637	-0.358728	Up
OMD	0.913185	4.20088	3.62703	0.000450786	0.0112839	-0.361746	Up
LOC101927164	-0.613803	7.42241	-3.62633	0.000451868	0.0112987	-0.363954	Down
LTBP2	0.782303	6.47789	3.62549	0.000453168	0.0113188	-0.366599	Up
KIF13A	1.17273	6.14202	3.62202	0.000458576	0.0114165	-0.377518	Up
OLR1	0.930363	4.22953	3.62051	0.000460958	0.0114551	-0.382286	Up
GZMK	-1.1195	10.7115	-3.6204	0.00046113	0.0114551	-0.382628	Down
SERPINB2	1.27199	4.55977	3.61979	0.000462097	0.0114667	-0.384557	Up
ST6GAL1	-0.834141	10.4805	-3.61851	0.000464123	0.0114995	-0.388583	Down
44994	-0.742934	6.78079	-3.61832	0.000464422	0.0114995	-0.389176	Down
SMCHD1	0.721946	9.49146	3.61569	0.000468613	0.0115676	-0.397444	Up
LOC102723918	0.626643	3.78618	3.6155	0.000468915	0.0115676	-0.398036	Up
GDPD3	-0.810763	7.67095	-3.6153	0.000469239	0.0115676	-0.398672	Down
CCDC107	-0.630449	9.89692	-3.61458	0.000470393	0.0115676	-0.400931	Down
NCR3	-0.839314	8.76169	-3.6145	0.000470522	0.0115676	-0.401185	Down
MRPS14	-0.757453	8.52913	-3.61438	0.000470714	0.0115676	-0.401559	Down
C1orf216	-0.689097	7.18377	-3.61239	0.000473914	0.0116338	-0.407794	Down
CTSS	0.876527	8.1473	3.61173	0.000474998	0.0116479	-0.409896	Up
ZFP82	-0.827759	6.41006	-3.60768	0.000481603	0.0117972	-0.4226	Down
TEK	0.689298	4.64252	3.60591	0.000484517	0.0118559	-0.428152	Up
TMEM261	-0.679115	6.84749	-3.60399	0.0004877	0.011921	-0.434174	Down
ARMC1	-0.905708	8.38571	-3.60335	0.000488761	0.0119328	-0.436174	Down
AK000798	-0.684205	5.14542	-3.60307	0.000489226	0.0119328	-0.437049	Down
RP11-5C23.1	-0.72024	7.39372	-3.60213	0.000490809	0.0119587	-0.440019	Down
PDCD4	0.682089	6.03419	3.60043	0.000493653	0.0120024	-0.445334	Up
USP9Y	1.34767	4.81212	3.5998	0.000494715	0.0120155	-0.447312	Up
ARG1	1.04087	5.7951	3.5935	0.000505445	0.0122631	-0.467045	Up
ZNF557	-0.646609	6.13786	-3.58995	0.000511586	0.0123989	-0.478151	Down
ZNF302	-0.872964	8.09065	-3.58645	0.000517708	0.0125208	-0.489088	Down
ISCA1	0.898782	8.46913	3.58551	0.000519353	0.0125473	-0.492005	Up
CNTNAP3	1.15614	6.21312	3.58353	0.000522864	0.0126188	-0.498199	Up
PTGDR	-0.844811	6.90152	-3.58281	0.000524137	0.0126362	-0.500435	Down
AX748417	-0.942079	7.8496	-3.58013	0.000528932	0.0127384	-0.508806	Down
SLC35G1	-0.670085	5.71306	-3.57743	0.000533801	0.0128421	-0.517228	Down
LOC100289090	-0.903472	7.87968	-3.57695	0.000534675	0.0128496	-0.518733	Down
FEM1B	-0.656461	8.80989	-3.57121	0.000545185	0.0130884	-0.536623	Down
CATSPER1	0.604821	4.20621	3.57072	0.00054608	0.0130911	-0.538131	Up
OSGIN2	0.635233	5.3179	3.57053	0.000546441	0.0130911	-0.538738	Up
SMIM8	-0.645454	6.73178	-3.56814	0.000550877	0.0131836	-0.546168	Down
CXCR3	-0.722709	6.48273	-3.56208	0.000562295	0.0134148	-0.565018	Down
DCP1B	-0.726481	7.91203	-3.56173	0.00056297	0.0134169	-0.56612	Down
LOC100132057	-0.684551	6.21391	-3.56033	0.000565638	0.0134664	-0.570464	Down
NINJ1	0.736021	7.82538	3.55793	0.000570244	0.013562	-0.577913	Up
TRAF3IP3	-0.788881	10.3388	-3.55528	0.000575377	0.013647	-0.586144	Down
PRR12	-0.66007	6.82069	-3.55516	0.000575608	0.013647	-0.586513	Down
CEBPD	0.679776	7.58083	3.55447	0.000576947	0.0136504	-0.588647	Up
CHST15	1.09996	7.97376	3.55252	0.000580768	0.0137125	-0.594711	Up
MANSC1	0.990594	7.18141	3.55076	0.000584233	0.0137801	-0.600174	Up
UBE2A	0.755971	9.07045	3.54895	0.000587803	0.01385	-0.60577	Up
PRKY	1.03871	6.10181	3.5471	0.000591485	0.0139113	-0.611504	Up
SLC8A1	0.904982	3.04241	3.54518	0.000595327	0.0139841	-0.617448	Up
AFAP1L2	-0.715261	6.24556	-3.54205	0.000601638	0.0140849	-0.627131	Down
SNUPN	-0.768535	8.40402	-3.54175	0.000602258	0.0140849	-0.628077	Down
LMAN2L	-0.721864	9.50318	-3.54143	0.000602899	0.0140849	-0.629053	Down
FZD7	-0.806777	4.29376	-3.54123	0.000603313	0.0140849	-0.629684	Down
NUDT9	-0.615895	8.57122	-3.53786	0.000610199	0.0142022	-0.640103	Down
ARV1	-0.818869	7.88916	-3.53478	0.00061655	0.0143209	-0.649608	Down
WDR36	-0.702605	8.56055	-3.52941	0.000627802	0.014547	-0.666209	Down
LOC100131541	-0.954365	9.11612	-3.52917	0.000628299	0.014547	-0.666935	Down
LOC100130357	1.05498	6.70936	3.52882	0.000629043	0.014547	-0.668021	Up
ZKSCAN1	-0.777442	7.74324	-3.52862	0.000629463	0.014547	-0.668634	Down
ARL17A	-0.796622	5.42365	-3.5277	0.000631416	0.0145774	-0.671476	Down
DAXX	-0.736025	8.00729	-3.52472	0.000637759	0.014709	-0.68065	Down
ZSCAN21	-0.642466	7.32644	-3.52173	0.000644204	0.0148277	-0.689877	Down
SIRPG	-0.81818	9.4908	-3.52082	0.000646178	0.0148582	-0.692684	Down
CREG1	1.02495	8.70823	3.51971	0.000648592	0.0148987	-0.696105	Up
PIGA	0.838313	8.02024	3.5193	0.000649479	0.0149041	-0.697359	Up
HLTF	-0.744537	9.43694	-3.51882	0.000650525	0.0149132	-0.698835	Down
A2MP1	-0.745475	7.69052	-3.51725	0.000653961	0.014977	-0.703669	Down
HELB	-0.756362	7.71037	-3.51577	0.000657215	0.0150364	-0.708223	Down
PTGS2	1.51058	6.23443	3.51488	0.00065918	0.0150663	-0.710961	Up
SUV420H1	-0.868904	8.18472	-3.51194	0.000665702	0.0152002	-0.719993	Down
RILPL2	0.901701	8.80315	3.51073	0.000668426	0.0152472	-0.723738	Up
TTC27	-0.679168	8.45328	-3.50951	0.000671144	0.0152939	-0.72746	Down
MEIS3P1	0.749983	7.778	3.50459	0.000682299	0.0155327	-0.742579	Up
TUBB2A	1.26622	7.10012	3.5038	0.0006841	0.0155582	-0.744996	Up
BLOC1S5	-0.807794	6.98059	-3.50156	0.00068925	0.0156597	-0.751873	Down
FAS-AS1	0.658815	6.46608	3.49581	0.000702619	0.0159318	-0.769488	Up
PDZD4	-0.676689	8.51214	-3.49391	0.000707093	0.0159996	-0.775308	Down
TRAV8-3	-0.607105	6.42763	-3.49366	0.000707705	0.0159996	-0.7761	Down
ANXA2R	-0.765406	9.81665	-3.49248	0.000710489	0.0160467	-0.779699	Down
SHPK	-0.960497	8.29913	-3.4915	0.000712814	0.0160597	-0.782695	Down
GPANK1	-0.850118	7.08428	-3.49135	0.000713172	0.0160597	-0.783154	Down
ABHD13	0.734212	7.76319	3.48664	0.000724471	0.0162981	-0.797563	Up
DIRC2	0.780962	7.37393	3.48529	0.000727739	0.0163555	-0.801688	Up
SOCS2	-0.769011	6.9269	-3.48494	0.000728598	0.0163588	-0.802769	Down
THEMIS2	0.797874	8.74513	3.48173	0.000736421	0.016502	-0.812557	Up
IL18	0.907449	4.99916	3.48077	0.000738787	0.0165389	-0.815496	Up
SLC6A16	-0.807155	8.63686	-3.47932	0.000742373	0.0166029	-0.819933	Down
LCLAT1	-0.828645	8.9109	-3.47805	0.000745504	0.0166566	-0.823789	Down
MGC27345	-0.846482	8.1749	-3.47697	0.000748192	0.0166841	-0.827087	Down
ARMC10	-0.708712	7.04763	-3.47614	0.000750257	0.0166854	-0.829612	Down
HERC4	-0.925755	6.13355	-3.47602	0.000750576	0.0166854	-0.830002	Down
PFKFB3	1.05398	11.684	3.47594	0.000750751	0.0166854	-0.830216	Up
ZCCHC4	-0.814064	5.71108	-3.47455	0.000754246	0.0167375	-0.834472	Down
NAPEPLD	-0.996585	5.00944	-3.47418	0.000755168	0.0167417	-0.83559	Down
PRKXP1	-0.762817	7.20643	-3.47279	0.000758685	0.0168034	-0.839847	Down
DPY19L2P2	-0.602723	6.21145	-3.47229	0.000759926	0.0168097	-0.841344	Down
PPP1R21	-0.6752	9.0633	-3.47045	0.000764612	0.0168694	-0.846976	Down
BCL2L11	0.68117	5.43744	3.4672	0.000772916	0.0170258	-0.856871	Up
MON1A	-0.688932	5.74915	-3.46709	0.00077319	0.0170258	-0.857195	Down
LOC100507535	-0.640098	9.27072	-3.46583	0.000776433	0.0170808	-0.861029	Down
IGFBP3	0.750027	7.50591	3.46293	0.000783933	0.0172109	-0.869834	Up
TMEM119	0.702302	4.6376	3.46268	0.000784604	0.0172109	-0.870616	Up
KIAA1432	0.719685	3.61546	3.46209	0.000786127	0.0172278	-0.872392	Up
RAB1A	0.735843	8.25039	3.46158	0.000787466	0.01723	-0.873952	Up
LINC01355	-0.877974	5.79419	-3.46084	0.000789413	0.017231	-0.876213	Down
FAM86B1	-0.654337	6.35182	-3.46037	0.000790628	0.017231	-0.877621	Down
NDUFA8	-0.849325	7.90837	-3.46034	0.000790718	0.017231	-0.877725	Down
PSAP	0.786655	9.60917	3.46031	0.000790791	0.017231	-0.87781	Up
SACS	-0.708948	10.4329	-3.45992	0.000791826	0.0172371	-0.879007	Down
PLEKHA8P1	-0.762127	7.23448	-3.45732	0.000798673	0.0173531	-0.886892	Down
CTNNAL1	0.603087	7.41455	3.45602	0.000802122	0.0174115	-0.890837	Up
PECAM1	0.723581	6.29836	3.45539	0.000803792	0.0174312	-0.892741	Up
RP11-473I1.9	0.878993	9.8762	3.45452	0.000806122	0.0174652	-0.895392	Up
C11orf68	-0.659865	6.58663	-3.45323	0.000809566	0.0175232	-0.899294	Down
ZNF224	-0.71045	7.0436	-3.45233	0.000811982	0.0175589	-0.902023	Down
NRIP1	-0.835879	8.81331	-3.45161	0.000813946	0.0175793	-0.904235	Down
RHOXF2	-0.745936	5.11468	-3.44855	0.000822224	0.0176968	-0.913498	Down
COLQ	-0.950297	7.76907	-3.44542	0.000830796	0.0178358	-0.922992	Down
PTCH1	-0.881968	4.63204	-3.44538	0.000830887	0.0178358	-0.923092	Down
LINC00189	0.936756	4.95471	3.44467	0.000832851	0.0178583	-0.925252	Up
MPHOSPH6	0.920452	5.49873	3.44029	0.000844993	0.0180763	-0.938499	Up
DUSP5	0.792677	8.45019	3.44015	0.00084539	0.0180763	-0.938928	Up
CREBRF	0.631264	8.02777	3.43933	0.000847689	0.0180952	-0.941413	Up
FUNDC1	-0.815707	7.8702	-3.43858	0.000849786	0.0181195	-0.943674	Down
PCMT1	-0.982696	10.7679	-3.43503	0.000859802	0.0182973	-0.954396	Down
ZNF559	-1.01222	8.15865	-3.43471	0.000860733	0.0182973	-0.955387	Down
MNDA	1.11477	8.17367	3.4345	0.000861324	0.0182973	-0.956015	Up
RHBDD2	0.720907	7.86523	3.43414	0.000862338	0.0183019	-0.957091	Up
SERPINI1	-0.903985	6.8359	-3.43296	0.000865701	0.0183562	-0.960653	Down
GALNT12	-0.750293	6.55592	-3.42972	0.000875005	0.0185363	-0.970433	Down
ZNF2	-0.913702	5.70694	-3.42898	0.000877159	0.0185648	-0.972681	Down
LINC01366	1.02647	4.75171	3.42843	0.000878739	0.018581	-0.974327	Up
LIPT1	-0.724035	7.65983	-3.42768	0.000880917	0.0186099	-0.976592	Down
BFAR	-0.680155	7.80223	-3.42623	0.000885156	0.0186659	-0.980983	Down
POGK	-0.771427	7.83712	-3.42621	0.000885203	0.0186659	-0.981031	Down
NARR	0.691076	5.54658	3.42463	0.000889818	0.0187299	-0.985788	Up
CLLU1	-0.850844	6.146	-3.42461	0.000889875	0.0187299	-0.985846	Down
ANKRD22	0.878678	5.64784	3.4236	0.000892838	0.0187578	-0.988887	Up
LUC7L	-0.768893	9.31262	-3.42301	0.000894576	0.0187771	-0.990666	Down
TFB1M	-0.703567	8.14191	-3.42212	0.000897211	0.0188151	-0.993355	Down
PRIMPOL	-0.692962	8.69706	-3.41989	0.000903828	0.0189365	-1.00008	Down
FCGR3A	0.984367	7.27612	3.41411	0.000921181	0.0192648	-1.01747	Up
MSS51	-0.890447	7.87591	-3.40968	0.000934696	0.0195118	-1.03078	Down
ZNF607	-0.648704	5.03248	-3.40825	0.000939082	0.0195855	-1.03506	Down
TOR1AIP2	0.66021	6.66449	3.4072	0.000942341	0.0196355	-1.03823	Up
TXLNGY	1.60531	7.35211	3.40493	0.000949403	0.0197361	-1.04505	Up
DCTN6	0.607121	9.5349	3.40481	0.000949753	0.0197361	-1.04539	Up
C4orf29	-0.847088	7.62104	-3.40387	0.000952684	0.0197661	-1.0482	Down
SAC3D1	-0.775571	6.36026	-3.40319	0.000954837	0.0197699	-1.05027	Down
SLC35B3	-0.982532	8.98237	-3.40228	0.000957669	0.0198106	-1.05298	Down
USP18	-0.613095	5.76234	-3.39909	0.000967756	0.0200012	-1.06255	Down
ETV3	0.86531	6.38201	3.39747	0.000972901	0.0200894	-1.0674	Up
LOC101926943	-0.650726	6.95767	-3.39334	0.000986161	0.0202899	-1.07977	Down
TNFAIP8	-0.668435	11.0953	-3.39096	0.000993885	0.0204121	-1.08689	Down
MRPS6	-0.664442	10.6098	-3.38899	0.00100032	0.0205074	-1.09279	Down
CPD	0.941833	8.27378	3.38754	0.00100507	0.0205864	-1.09712	Up
DIS3L	-0.648501	8.1852	-3.38623	0.00100939	0.0206297	-1.10103	Down
SIAH1	0.612883	8.33258	3.38608	0.00100989	0.0206297	-1.10149	Up
RNF144B	1.09991	9.44382	3.38488	0.00101385	0.0206555	-1.10506	Up
CRYZ	-0.689544	9.64385	-3.38488	0.00101386	0.0206555	-1.10507	Down
ZSCAN32	-0.807314	7.20858	-3.38258	0.00102151	0.0207446	-1.11194	Down
LOC285147	-0.810586	6.73106	-3.38219	0.00102279	0.0207446	-1.11308	Down
LINC01410	0.721198	6.3144	3.38193	0.00102367	0.0207446	-1.11387	Up
BCL9	-0.616498	6.27105	-3.38111	0.00102641	0.0207632	-1.1163	Down
RP11-395B7.7	-0.627962	7.5787	-3.38012	0.00102973	0.0207969	-1.11925	Down
KLHL6	-0.886235	7.36818	-3.38	0.00103014	0.0207969	-1.11962	Down
LAMB1	0.81476	4.22042	3.37979	0.00103086	0.0207969	-1.12026	Up
LOC101929734	-0.809344	7.17737	-3.3776	0.00103826	0.0209105	-1.12679	Down
EFCAB7	-0.853605	6.76598	-3.37371	0.00105152	0.0210662	-1.13837	Down
NVL	-0.636854	7.88522	-3.37307	0.0010537	0.0210916	-1.14027	Down
SART3	0.633046	3.92362	3.37177	0.00105818	0.0211377	-1.14414	Up
LINC00094	-1.01314	8.18818	-3.37171	0.0010584	0.0211377	-1.14433	Down
LOC100127886	0.945229	5.06008	3.3715	0.00105913	0.0211377	-1.14496	Up
ZNF320	-0.827859	4.61396	-3.37133	0.0010597	0.0211377	-1.14545	Down
MITD1	-0.791923	8.99264	-3.36909	0.00106747	0.0212741	-1.15212	Down
ALOX5AP	0.634614	10.2363	3.36353	0.001087	0.0215693	-1.16867	Up
ENOSF1	-0.808075	9.05418	-3.36324	0.00108801	0.0215708	-1.16952	Down
MYOF	0.890294	5.43651	3.36225	0.00109152	0.0216216	-1.17246	Up
GLCE	-0.717657	8.56754	-3.36169	0.00109351	0.0216422	-1.17412	Down
CKMT2-AS1	-0.927447	8.38113	-3.36078	0.00109677	0.021688	-1.17684	Down
TMEM200A	-0.85512	5.95767	-3.35755	0.00110835	0.0218792	-1.18642	Down
CCDC25	-0.677131	9.47764	-3.35725	0.00110942	0.0218814	-1.1873	Down
ATXN10	-0.624631	7.22591	-3.35393	0.00112146	0.0220997	-1.19715	Down
LINC00116	-0.613677	7.79749	-3.35291	0.0011252	0.0221353	-1.20018	Down
AL832909	0.674546	7.8666	3.3524	0.00112707	0.0221532	-1.2017	Up
SUPT3H	-0.651192	8.40216	-3.35165	0.00112981	0.022188	-1.20392	Down
LHFP	0.776346	5.80224	3.35033	0.00113465	0.0222258	-1.20782	Up
GSPT2	-0.795841	6.66453	-3.34658	0.00114857	0.0224599	-1.21894	Down
CACNA2D3	0.832044	4.33498	3.3448	0.00115521	0.0225513	-1.2242	Up
RAD52	-0.690938	9.84677	-3.34228	0.00116468	0.0227102	-1.23164	Down
PTPN12	0.88457	8.93812	3.34185	0.00116633	0.0227102	-1.23293	Up
LCN2	0.859247	6.14071	3.33888	0.0011776	0.0228499	-1.24171	Up
TNS3	0.79041	5.46795	3.33838	0.0011795	0.0228499	-1.24317	Up
DQ570835	-0.657872	7.44355	-3.33704	0.00118463	0.0228912	-1.24713	Down
CXCL8	0.989547	11.9579	3.3348	0.00119325	0.0230126	-1.25374	Up
ST3GAL5	-0.865901	9.66322	-3.33343	0.00119855	0.0230562	-1.25778	Down
SEC14L1	0.765784	8.78797	3.33326	0.00119922	0.0230562	-1.25829	Up
SMARCAD1	-0.852141	7.79252	-3.32945	0.00121407	0.0232441	-1.26951	Down
EMC10	-0.739356	7.55924	-3.32909	0.00121549	0.0232518	-1.27057	Down
CNOT6L	0.806633	5.36719	3.32847	0.00121795	0.0232718	-1.27242	Up
RP11-378A13.1	-0.738673	7.45738	-3.32805	0.00121958	0.0232718	-1.27364	Down
RP11-443B7.1	0.74901	4.85707	3.32525	0.00123069	0.023404	-1.28191	Up
LOC101928817	-0.654177	7.71784	-3.32454	0.00123349	0.02342	-1.28398	Down
ELP4	-0.633443	7.56749	-3.32353	0.00123755	0.0234775	-1.28697	Down
ZFY	0.722965	3.10221	3.32299	0.00123971	0.0234863	-1.28856	Up
F2R	0.617266	4.8492	3.3229	0.00124007	0.0234863	-1.28882	Up
ZNF718	-0.760588	6.74006	-3.32177	0.00124461	0.0235528	-1.29215	Down
GAL3ST4	-0.6083	7.79216	-3.31849	0.00125783	0.0237638	-1.30178	Down
RASGEF1B	0.989204	5.67566	3.3161	0.00126759	0.0239283	-1.30882	Up
PEAR1	0.644633	5.05387	3.31351	0.00127821	0.0240891	-1.31643	Up
LOC101928343	0.773441	4.76547	3.31188	0.00128494	0.0241671	-1.32121	Up
ZNF436	-0.706097	6.50873	-3.31174	0.00128552	0.0241671	-1.32162	Down
BNIP3L	0.729027	9.82473	3.31102	0.00128851	0.0241836	-1.32374	Up
APOBEC3G	-0.806975	10.6465	-3.30612	0.001309	0.024528	-1.33811	Down
LOC100287896	-0.737841	5.67606	-3.30514	0.00131313	0.0245851	-1.34098	Down
XRN2	0.67229	8.9216	3.304	0.00131792	0.0246548	-1.3443	Up
ZNF267	0.843062	8.77723	3.30347	0.00132018	0.0246595	-1.34585	Up
TRNT1	-0.673703	6.80797	-3.30344	0.00132033	0.0246595	-1.34596	Down
CRYGS	-0.707839	6.09671	-3.30303	0.00132208	0.024672	-1.34716	Down
ZNF277	-0.949648	5.91814	-3.29905	0.0013391	0.0249286	-1.35881	Down
STT3A	-0.625518	8.17523	-3.29873	0.00134048	0.024934	-1.35975	Down
CSTF3	-0.848901	8.74444	-3.29832	0.00134223	0.0249457	-1.36094	Down
MRPL50	-0.673936	7.39652	-3.29724	0.00134688	0.0249457	-1.36408	Down
RBM6	-0.811281	10.31	-3.29723	0.00134695	0.0249457	-1.36413	Down
PPP1R26-AS1	-0.728876	5.82051	-3.29721	0.00134705	0.0249457	-1.3642	Down
TLE3	0.628435	5.88579	3.29715	0.00134729	0.0249457	-1.36436	Up
ZNF512	-0.741338	7.79325	-3.29603	0.00135216	0.0250089	-1.36765	Down
DDIT4	0.833286	12.1812	3.29386	0.00136158	0.0251628	-1.37396	Up
CHD2	0.69668	8.48368	3.29042	0.0013767	0.0253603	-1.38402	Up
FAM213B	-0.658757	7.9936	-3.28715	0.00139122	0.025566	-1.39357	Down
PPP3CB-AS1	-0.610076	8.27887	-3.28518	0.00140006	0.0256872	-1.39933	Down
ZNF594	-0.673894	4.57808	-3.28449	0.00140314	0.0257231	-1.40133	Down
SDPR	0.608855	6.20744	3.28297	0.00140997	0.025773	-1.40575	Up
VSIG1	-0.701277	5.87581	-3.28118	0.0014181	0.0258729	-1.41098	Down
CYSTM1	0.832335	7.92294	3.277	0.0014372	0.0261589	-1.42316	Up
TKT	0.700282	9.12738	3.27567	0.00144332	0.0262494	-1.42702	Up
IRF2	-0.933836	9.58083	-3.27446	0.00144893	0.0263096	-1.43055	Down
ORMDL2	-0.803203	8.72352	-3.27005	0.00146946	0.0266212	-1.44335	Down
PPAPDC2	-0.775248	6.70127	-3.27002	0.0014696	0.0266212	-1.44343	Down
C2orf40	-0.662609	4.91229	-3.26978	0.00147075	0.0266212	-1.44414	Down
LINC01184	-0.668564	7.3379	-3.26545	0.00149121	0.0268941	-1.45671	Down
MTIF3	-0.772512	9.75579	-3.26452	0.00149567	0.0268941	-1.45943	Down
EIF2S3	-0.618761	7.93166	-3.2645	0.00149575	0.0268941	-1.45947	Down
ZNF165	0.638612	4.75868	3.26436	0.0014964	0.0268941	-1.45987	Up
CHMP4A	-0.630116	10.2324	-3.26367	0.00149969	0.026932	-1.46187	Down
KIR2DS2	0.71877	5.05162	3.2602	0.00151641	0.0271896	-1.47195	Up
SPARC	1.04752	8.93672	3.25793	0.0015274	0.0273652	-1.47851	Up
NFX1	-0.684976	8.33224	-3.25468	0.00154332	0.0275514	-1.48794	Down
RAB11FIP1	0.755131	10.2182	3.25453	0.00154403	0.0275514	-1.48836	Up
LYRM7	-0.872505	8.01114	-3.25433	0.00154502	0.0275514	-1.48894	Down
TMPRSS3	-1.07752	7.80101	-3.25364	0.00154842	0.0275906	-1.49094	Down
VTI1A	-0.707848	8.76385	-3.25085	0.00156226	0.0278155	-1.49902	Down
ZNF621	-0.687694	7.72819	-3.2493	0.00156995	0.0279286	-1.50349	Down
STAG3L2	-0.783626	8.19173	-3.24908	0.00157105	0.0279286	-1.50413	Down
MAP1LC3B	0.708707	9.65	3.2474	0.00157945	0.0280561	-1.50897	Up
FAM217B	-0.919931	7.86219	-3.24688	0.00158208	0.028081	-1.51048	Down
CXCR6	-0.752873	8.17022	-3.24602	0.0015864	0.0281359	-1.51296	Down
TIGD7	-0.758829	6.1158	-3.23933	0.00162048	0.0285852	-1.53227	Down
GOLPH3L	-0.796486	9.70992	-3.23837	0.00162541	0.0286124	-1.53503	Down
TCN1	0.659425	4.28533	3.23833	0.00162565	0.0286124	-1.53517	Up
ZNRD1	-0.770215	7.30055	-3.23815	0.00162659	0.0286124	-1.53569	Down
C11orf96	0.886184	6.39196	3.23806	0.00162703	0.0286124	-1.53594	Up
RP11-158G18.1	-0.864625	10.0128	-3.23738	0.00163055	0.0286369	-1.5379	Down
LOC100506558	-0.735529	7.31406	-3.23731	0.00163092	0.0286369	-1.53811	Down
MUT	-0.65206	7.81237	-3.23689	0.00163306	0.0286524	-1.5393	Down
ARL5B	0.774564	9.82891	3.23643	0.00163545	0.0286639	-1.54062	Up
EPB41L3	0.895146	3.32956	3.23628	0.00163622	0.0286639	-1.54105	Up
SIT1	-0.635209	9.61687	-3.2355	0.00164028	0.028713	-1.5433	Down
HIBCH	-0.619663	6.89495	-3.23484	0.00164375	0.0287382	-1.54523	Down
C10orf76	0.652973	6.04979	3.23475	0.00164423	0.0287382	-1.54549	Up
SPATA5	-1.05395	6.02054	-3.22988	0.00166979	0.0290518	-1.5595	Down
LRIF1	-0.622556	6.92728	-3.22956	0.00167147	0.0290589	-1.56041	Down
CXCR2	0.880334	7.57844	3.22668	0.00168677	0.0292804	-1.56868	Up
DNAI2	-0.767921	6.22716	-3.21824	0.00173242	0.0298689	-1.59292	Down
PROS1	0.929943	6.84542	3.21513	0.0017495	0.0301181	-1.60183	Up
IQCH-AS1	-0.656432	7.5434	-3.21424	0.00175443	0.0301802	-1.60438	Down
C2orf76	-0.611964	7.37889	-3.21369	0.0017575	0.0302103	-1.60597	Down
DSEL	-0.830269	4.96535	-3.20947	0.00178107	0.0305466	-1.61806	Down
ZSCAN12	-0.828357	6.70723	-3.20518	0.0018053	0.0309158	-1.63032	Down
ALDH5A1	-0.844644	6.82127	-3.20425	0.00181059	0.03096	-1.63297	Down
RNF144A	-0.774046	6.27832	-3.20364	0.00181412	0.030974	-1.63474	Down
EML5	-0.788554	5.99929	-3.20199	0.00182351	0.0311018	-1.63942	Down
ICE2	-0.701979	8.08592	-3.20118	0.00182823	0.0311452	-1.64177	Down
ARHGAP26	0.842715	9.02614	3.19793	0.00184702	0.0313886	-1.65104	Up
MORC2	-0.6394	6.4689	-3.19696	0.00185263	0.0314439	-1.65379	Down
PREPL	-0.67544	9.47526	-3.19537	0.00186196	0.0315586	-1.65834	Down
COA3	-0.894175	8.11311	-3.19291	0.0018764	0.0317296	-1.66535	Down
CPEB4	0.711352	7.67463	3.19133	0.00188572	0.0318636	-1.66984	Up
LRCH3	-0.666179	6.79553	-3.18653	0.00191438	0.0322764	-1.68352	Down
SELP	0.772868	6.43703	3.18604	0.00191729	0.0323017	-1.6849	Up
TCRA	-0.763727	6.96604	-3.18484	0.00192452	0.0323585	-1.68831	Down
B3GNT1	-0.625196	7.02657	-3.18478	0.00192491	0.0323585	-1.68849	Down
IKBIP	-0.847231	5.51218	-3.18437	0.00192738	0.0323764	-1.68966	Down
ABHD15	-0.619681	6.86056	-3.18405	0.00192934	0.0323855	-1.69058	Down
NCF1	0.688732	8.23277	3.18265	0.00193784	0.0325042	-1.69456	Up
LOC102724927	-0.720719	4.52995	-3.18087	0.00194863	0.0326374	-1.69959	Down
ZEB2	0.76313	8.90289	3.17834	0.0019642	0.0328475	-1.7068	Up
COX18	-0.683198	9.3275	-3.17813	0.00196548	0.0328475	-1.70739	Down
SCARNA17	-0.939925	10.2272	-3.17502	0.00198467	0.0330475	-1.7162	Down
LOC100507459	-0.837785	5.04156	-3.17286	0.00199815	0.0331995	-1.72233	Down
ST3GAL6	1.03858	5.48351	3.17077	0.00201128	0.0333271	-1.72827	Up
AGAP1	-0.797086	5.62699	-3.17071	0.00201166	0.0333271	-1.72843	Down
CD40LG	-0.773293	7.09461	-3.16855	0.00202529	0.0335044	-1.73455	Down
TGM2	0.610338	4.80367	3.16816	0.00202774	0.0335208	-1.73565	Up
BMP2K	0.718393	5.40174	3.16601	0.00204145	0.0336744	-1.74175	Up
SIGLEC7	0.792477	4.75702	3.16558	0.00204417	0.033695	-1.74296	Up
GNPDA1	-0.602138	7.53687	-3.16388	0.00205509	0.0338262	-1.74778	Down
FAM46C	0.828741	10.5197	3.16225	0.00206557	0.0339742	-1.75239	Up
TRMT13	-0.928501	9.03414	-3.1617	0.00206913	0.0340084	-1.75395	Down
SLC35A1	-0.730576	8.76872	-3.15958	0.00208283	0.0341844	-1.75992	Down
GAB1	0.858033	5.52691	3.15916	0.00208559	0.0342052	-1.76112	Up
SNX5	-0.646852	7.70615	-3.158	0.0020931	0.0342644	-1.76438	Down
DOCK4	0.848531	4.28472	3.15791	0.00209369	0.0342644	-1.76463	Up
NFYB	-0.81447	8.09743	-3.15666	0.0021019	0.0343408	-1.76818	Down
RNF34	-0.637147	8.44715	-3.15606	0.00210586	0.0343408	-1.76988	Down
RP11-112J3.16	-0.778292	5.85845	-3.15526	0.0021111	0.0343681	-1.77213	Down
ZNF204P	-0.961937	5.78405	-3.15491	0.00211338	0.0343681	-1.77311	Down
CAND2	-0.637246	8.00795	-3.15489	0.00211355	0.0343681	-1.77318	Down
ITGAM	0.913196	9.20566	3.15117	0.00213817	0.0347191	-1.78366	Up
KLHL42	-0.740999	8.90949	-3.14807	0.00215894	0.0350315	-1.79241	Down
LCMT2	-0.783994	6.23964	-3.14577	0.00217444	0.035233	-1.79889	Down
MINPP1	-0.930301	5.41703	-3.14452	0.00218292	0.0352961	-1.80241	Down
EMILIN2	0.628107	5.38822	3.14451	0.00218296	0.0352961	-1.80243	Up
ISCA2	-0.636864	7.70242	-3.14399	0.00218648	0.0353171	-1.80388	Down
TIMMDC1	-0.770425	9.00253	-3.14387	0.00218735	0.0353171	-1.80424	Down
ZBED5-AS1	-0.762454	9.13632	-3.14086	0.0022079	0.0355987	-1.8127	Down
OPTN	-0.92945	9.1654	-3.1381	0.00222691	0.0358038	-1.82046	Down
GGTA1P	0.723252	5.94852	3.13763	0.00223012	0.0358055	-1.82176	Up
THAP6	-0.761253	6.24697	-3.13736	0.00223199	0.0358105	-1.82252	Down
PDSS2	-0.82832	8.01127	-3.13619	0.00224016	0.0358912	-1.82583	Down
RNF125	0.692033	8.07351	3.13489	0.00224918	0.0360104	-1.82946	Up
STON1	-0.703589	6.01165	-3.13379	0.0022569	0.0360807	-1.83256	Down
C2orf42	-0.77894	7.29603	-3.13359	0.0022583	0.0360807	-1.83312	Down
RP11-664D1.1	-0.75072	7.71711	-3.13291	0.00226308	0.0361202	-1.83504	Down
TTC13	-0.742612	8.86659	-3.13055	0.00227969	0.036341	-1.84165	Down
LOC102724356	-0.636099	8.72436	-3.1292	0.00228925	0.036448	-1.84543	Down
NDST1	0.993219	5.88139	3.12803	0.0022976	0.0365301	-1.84872	Up
CMSS1	-0.718925	8.22344	-3.12515	0.0023182	0.0367859	-1.85679	Down
KMT2A	-0.682315	4.94405	-3.1251	0.00231851	0.0367859	-1.85692	Down
MCEE	-0.609681	7.66968	-3.12473	0.00232118	0.0368027	-1.85796	Down
ADAMTSL4	0.698581	5.88783	3.12318	0.00233238	0.0369462	-1.86231	Up
TSPAN18	-0.774587	8.18558	-3.12279	0.00233519	0.0369462	-1.8634	Down
TLDC1	-0.705953	6.75838	-3.12196	0.00234114	0.036991	-1.8657	Down
LRRC69	-0.704545	6.95551	-3.12168	0.00234321	0.0369981	-1.8665	Down
PPP1R16B	0.683883	8.16242	3.12132	0.00234579	0.0370134	-1.86749	Up
CSRP2BP	-0.767297	7.01666	-3.11989	0.00235624	0.0371526	-1.87151	Down
PWAR6	-0.744635	6.7121	-3.11772	0.00237207	0.0373483	-1.87756	Down
CD2	-0.859751	10.1419	-3.11752	0.00237355	0.0373483	-1.87812	Down
TMEM116	-0.668412	9.25242	-3.11557	0.00238794	0.0374717	-1.88359	Down
LINC00909	-0.687813	7.34949	-3.11513	0.00239118	0.0374968	-1.88481	Down
SF3B3	-0.603293	8.72503	-3.11334	0.00240446	0.0376706	-1.88982	Down
PRKACB	-0.91132	10.7489	-3.11319	0.00240556	0.0376706	-1.89023	Down
TRIM35	-0.614059	8.75513	-3.11152	0.00241797	0.0378155	-1.89488	Down
PHYH	-0.755787	7.13465	-3.11116	0.0024207	0.0378301	-1.8959	Down
IL24	-0.856493	9.18027	-3.11088	0.00242273	0.0378359	-1.89666	Down
FUT11	-0.72692	7.81162	-3.11051	0.00242551	0.0378535	-1.89769	Down
IQCG	-0.739834	6.47212	-3.10919	0.00243541	0.0379303	-1.90137	Down
KIT	-0.700078	6.21238	-3.10785	0.0024455	0.0380099	-1.90511	Down
KEAP1	-0.636784	7.76113	-3.10372	0.0024769	0.0383417	-1.91664	Down
STAMBPL1	-0.649754	8.07648	-3.10204	0.00248977	0.0384888	-1.92132	Down
TOMM40L	0.690925	7.45699	3.10165	0.00249275	0.0385088	-1.92239	Up
C10orf54	0.631996	8.49286	3.10124	0.00249588	0.0385312	-1.92353	Up
NUDT5	-0.785066	8.60083	-3.09181	0.00256938	0.039453	-1.94974	Down
LIMA1	-0.829072	8.01696	-3.08941	0.0025884	0.0396976	-1.9564	Down
MOAP1	0.677264	9.47651	3.08915	0.00259052	0.0396976	-1.95713	Up
SDR16C5	-0.847556	5.77409	-3.08817	0.00259826	0.0397895	-1.95983	Down
TRAV12-1	-0.869232	8.44087	-3.08775	0.00260167	0.0398151	-1.96101	Down
MKKS	-0.796273	7.87821	-3.08688	0.00260864	0.0398951	-1.96343	Down
CASP6	-0.602547	8.04334	-3.08487	0.00262479	0.0400885	-1.969	Down
GATAD1	-0.639057	6.57893	-3.08462	0.00262677	0.040092	-1.96968	Down
PARN	-0.608453	8.66975	-3.08337	0.0026369	0.0402198	-1.97315	Down
OAS1	-0.779551	7.46688	-3.08217	0.00264663	0.0403182	-1.97647	Down
PRR5	-0.635737	6.7004	-3.08214	0.00264688	0.0403182	-1.97656	Down
PLCG1-AS1	0.613612	9.1021	3.08055	0.00265975	0.0404873	-1.98094	Up
MRPS5	-0.727269	9.8195	-3.08034	0.00266154	0.0404875	-1.98154	Down
PTEN	0.617303	10.4292	3.0792	0.00267082	0.0406018	-1.98468	Up
HIST1H1E	-0.74271	8.23321	-3.07851	0.00267647	0.0406576	-1.98659	Down
OAZ2	0.6109	7.52147	3.07634	0.0026943	0.0408502	-1.99258	Up
COPB2	-0.824105	9.24234	-3.07162	0.00273358	0.0413362	-2.00564	Down
LOC101929072	-0.736261	7.3992	-3.06986	0.0027483	0.0415313	-2.01048	Down
CENPQ	-0.679402	5.61083	-3.06768	0.00276669	0.0417496	-2.0165	Down
LOC100288893	-0.647061	7.28982	-3.0675	0.00276822	0.0417496	-2.01699	Down
METTL25	-0.685516	8.14779	-3.06512	0.00278846	0.0420271	-2.02356	Down
KRT23	0.69773	6.35652	3.06387	0.00279916	0.0421329	-2.02702	Up
ANKRD27	-0.67274	8.86873	-3.06337	0.0028034	0.042169	-2.02838	Down
YES1	0.735488	6.88663	3.05953	0.00283651	0.0426109	-2.03897	Up
SDE2	0.802287	7.03186	3.05812	0.00284872	0.0427663	-2.04284	Up
BET1	-0.890221	8.13745	-3.05765	0.00285283	0.0427999	-2.04414	Down
FAM219B	-0.688123	7.62319	-3.05722	0.00285656	0.0428278	-2.04532	Down
HMOX2	-0.605313	8.54895	-3.05614	0.00286596	0.0428844	-2.04828	Down
LOC731424	0.813986	5.42384	3.0558	0.00286895	0.0429011	-2.04922	Up
LOC101928893	0.698302	2.80591	3.05477	0.00287798	0.0430081	-2.05205	Up
ZNF57	-0.764704	5.94237	-3.054	0.00288472	0.0430806	-2.05416	Down
OSER1-AS1	-0.706876	9.39538	-3.05207	0.00290173	0.0432499	-2.05946	Down
MED8	-0.809849	5.68654	-3.05163	0.00290562	0.0432797	-2.06066	Down
NFE2	0.608271	5.35766	3.04959	0.0029238	0.0434375	-2.06629	Up
CNR1	0.618583	3.60833	3.04902	0.00292887	0.0434845	-2.06785	Up
DNAJA1	0.607651	9.13983	3.04857	0.00293284	0.0435153	-2.06907	Up
C2orf68	-0.701139	6.87771	-3.04526	0.00296256	0.0438238	-2.07815	Down
BC039122	0.769507	4.59229	3.04519	0.00296322	0.0438238	-2.07835	Up
TOMM5	-0.890365	9.36806	-3.04177	0.00299417	0.0442431	-2.08771	Down
NSFL1C	0.732192	7.84092	3.04163	0.00299543	0.0442431	-2.08809	Up
PAICS	-0.621328	8.8799	-3.04104	0.00300083	0.0442857	-2.08971	Down
S1PR3	1.00063	4.29479	3.04016	0.0030089	0.0443561	-2.09213	Up
MPHOSPH8	-0.677753	9.08854	-3.03961	0.00301389	0.0444011	-2.09362	Down
FRMD4B	0.631657	6.974	3.03927	0.00301704	0.0444189	-2.09456	Up
SC5D	0.692697	8.46615	3.03902	0.00301929	0.0444233	-2.09523	Up
MRPL35	-0.605748	8.65199	-3.0365	0.00304255	0.0447081	-2.10215	Down
CDK4	-0.619885	8.01397	-3.03567	0.00305018	0.0447914	-2.1044	Down
PTGIS	1.02154	7.24571	3.0345	0.00306104	0.044848	-2.1076	Up
ETF1	0.705376	9.86073	3.03441	0.00306187	0.044848	-2.10785	Up
RNF214	-0.718748	8.29103	-3.03396	0.00306608	0.0448808	-2.10908	Down
PRRT3	-0.81715	7.22511	-3.03264	0.00307842	0.0450243	-2.1127	Down
NPRL2	-0.619015	8.86369	-3.03244	0.00308025	0.0450243	-2.11323	Down
NME7	-0.644184	7.87285	-3.02659	0.00313538	0.0456496	-2.1292	Down
ZW10	-0.763931	7.062	-3.02647	0.00313655	0.0456496	-2.12954	Down
DRAM1	0.616905	6.35207	3.02506	0.00314995	0.0457573	-2.13338	Up
RP11-521I2.3	0.658801	7.38102	3.02332	0.00316661	0.0458061	-2.13812	Up
LOC102724229	-0.693987	9.05778	-3.02324	0.00316733	0.0458061	-2.13833	Down
SLC26A8	0.819423	5.02042	3.01963	0.00320215	0.046193	-2.14817	Up
SEC23IP	-0.673354	5.85183	-3.0173	0.00322475	0.0463801	-2.1545	Down
NOD2	0.664014	7.69014	3.01511	0.00324625	0.0466233	-2.16047	Up
METTL18	-0.680188	8.72924	-3.01198	0.00327701	0.0468885	-2.16896	Down
HIST2H2AA3	0.744855	9.09818	3.01135	0.00328328	0.0469195	-2.17068	Up
FREM3	-0.674362	5.42622	-3.01055	0.0032912	0.0469821	-2.17284	Down
LOC101928370	-0.689546	5.76757	-3.01034	0.00329332	0.0469821	-2.17342	Down
SLCO3A1	0.601764	6.85077	3.00988	0.00329793	0.0469821	-2.17468	Up
HSPA1L	-0.624245	6.55985	-3.00874	0.00330925	0.0470729	-2.17776	Down
ZSCAN26	-0.771817	6.53601	-3.00147	0.00338258	0.0478055	-2.19747	Down
KDM4C	-0.71317	6.28675	-3.00086	0.00338881	0.0478168	-2.19912	Down
RASGEF1A	-0.786165	6.42286	-2.99984	0.00339926	0.047889	-2.20189	Down
NUDT6	-0.605999	7.03465	-2.9949	0.00345022	0.0484577	-2.21527	Down
BLNK	-0.738349	8.54878	-2.99362	0.00346352	0.048543	-2.21872	Down
KLF12	-0.719747	6.9464	-2.99151	0.00348556	0.0488042	-2.22443	Down
RP11-258C19.7	-0.681029	7.07365	-2.99044	0.00349674	0.0489001	-2.2273	Down
SYTL1	-0.711058	8.27574	-2.99024	0.00349882	0.0489001	-2.22784	Down
GUSBP1	-0.734217	7.45121	-2.98887	0.00351332	0.0490727	-2.23155	Down
RPS2P45	-0.614391	7.28853	-2.98795	0.00352298	0.0491178	-2.23402	Down
C14orf182	-0.628214	6.71039	-2.98632	0.00354027	0.0493288	-2.23842	Down
C11orf71	-0.654979	6.94583	-2.98589	0.00354492	0.0493335	-2.2396	Down
CNTLN	0.93128	5.07043	2.98478	0.00355676	0.0494267	-2.24259	Up
DNAJC16	-0.701497	8.82091	-2.98337	0.0035718	0.0495756	-2.24638	Down
ERMP1	-0.685845	7.73706	-2.98134	0.00359356	0.0497219	-2.25184	Down
ZNF543	-0.748039	6.57276	-2.98125	0.00359457	0.0497219	-2.25209	Down
TCR-alpha	-0.66248	7.34521	-2.98043	0.00360345	0.0498067	-2.25431	Down
RP11-342L8.2	0.77746	5.72639	2.97928	0.00361583	0.0498954	-2.25739	Up
